# Supplementary material for: Miniature optoelectronic compound eye camera
Source: Nat Commun. 2022 Sep 26;13:5634. doi: 10.1038/s41467-022-33072-8 (PMC9513083; doi:10.1038/s41467-022-33072-8)
Supplement: Supplementary file 5 — Source Data [file 41467_2022_33072_MOESM5_ESM.xlsx]

## Sheet: Figure 2
Figure 2a					Figure 2b					Figure 2c			Figure 2d			Figure 2e							Figure 2f
The cross-sectional profile of a spherical lens					The cross-sectional profile of a logarithmic lens					The cross-sectional profile of the as-prepared spherical μ-CE			The cross-sectional profile of the as-prepared logarithmic μ-CE			Normalized intensity distributions along the dotted line of the spherical μ-CE							The normalized intensity distributions along the dotted line of the logarithmic μ-CE
Position(μm)	Theoretical Height(μm)	Position(μm)	Experimental Height(μm)		Position(μm)	Theoretical Height(μm)	Position(μm)	Experimental Height(μm)		Position(μm)	Height(μm)		Position(μm)	Height(μm)		Z=0μm		Z=70μm		Z=120μm			Ommatidium number	Intensity
-25	0	-24.75	0.01906		-25	0	-24.775	0.00484		50	10.6353		50	11.1646		Ommatidium number	Intensity	Ommatidium number	Intensity	Ommatidium number	Intensity		1	0
-24.9	0.045	-24.625	-0.01193		-24.9	0.018	-24.65	0.03492		50.25	10.6353		50.1923	11.1646		1	0.0068	1	0.0922	1	0.68182		2	0.76522
-24.8	0.09	-24.5	0.07766		-24.8	0.036	-24.525	0.07835		50.5	10.6335		50.3846	11.163		2	0.08844	2	0.2766	2	0.80909		3	0.86957
-24.7	0.135	-24.375	0.22401		-24.7	0.055	-24.4	0.1451		50.75	10.6335		50.5769	11.163		3	0.33333	3	0.68085	3	1		4	0.92174
-24.6	0.18	-24.25	0.32618		-24.6	0.073	-24.275	0.20381		51	10.6335		50.7692	11.1613		4	0.52381	4	0.91489	4	0.51818		5	0.90435
-24.5	0.225	-24.125	0.38586		-24.5	0.092	-24.15	0.23099		51.25	10.6318		50.9615	11.1613		5	0.79592	5	1	5	0.15455		6	0.93913
-24.4	0.269	-24	0.4397		-24.4	0.111	-24.025	0.24853		51.5	10.6318		51.1538	11.1613		6	0.91837	6	0.76596	6	0.08182		7	0.95652
-24.3	0.313	-23.875	0.496		-24.3	0.129	-23.9	0.2741		51.75	10.6318		51.3462	11.1613		7	0.95238	7	0.70922	7	0		8	1
-24.2	0.357	-23.75	0.53497		-24.2	0.148	-23.775	0.3119		52	10.6335		51.5385	11.1597		8	0.97959	8	0.66667	8	0.00909		9	0.95652
-24.1	0.401	-23.625	0.57194		-24.1	0.167	-23.65	0.34568		52.25	10.6335		51.7308	11.1597		9	1	9	0.6383	9	0		10	0.93913
-24	0.444	-23.5	0.62547		-24	0.186	-23.525	0.37222		52.5	10.6318		51.9231	11.1597		10	0.93878	10	0.8156	10	0.02727		11	0.93913
-23.9	0.487	-23.375	0.68546		-23.9	0.205	-23.4	0.39988		52.75	10.6335		52.1154	11.1613		11	0.73469	11	0.92908	11	0.30909		12	0.90435
-23.8	0.53	-23.25	0.74743		-23.8	0.224	-23.275	0.43591		53	10.6318		52.3077	11.1613		12	0.53741	12	0.87943	12	0.63636		13	0.7913
-23.7	0.573	-23.125	0.80204		-23.7	0.243	-23.15	0.46969		53.25	10.6318		52.5	11.1613		13	0.34014	13	0.57447	13	0.88182		14	0.71304
-23.6	0.616	-23	0.84653		-23.6	0.262	-23.025	0.49575		53.5	10.6318		52.6923	11.1613		14	0.11565	14	0.34043	14	0.8		15	0.3913
-23.5	0.658	-22.875	0.89332		-23.5	0.281	-22.9	0.51987		53.75	10.6318		52.8846	11.1613		15	0	15	0	15	0.39091
-23.4	0.701	-22.75	0.96067		-23.4	0.301	-22.775	0.54288		54	10.6318		53.0769	11.1613
-23.3	0.743	-22.625	1.02556		-23.3	0.32	-22.65	0.56411		54.25	10.6301		53.2692	11.1613
-23.2	0.784	-22.5	1.084		-23.2	0.339	-22.525	0.58759		54.5	10.6318		53.4615	11.163
-23.1	0.826	-22.375	1.14567		-23.1	0.359	-22.4	0.61606		54.75	10.6301		53.6538	11.163
-23	0.867	-22.25	1.18218		-23	0.378	-22.275	0.64228		55	10.6301		53.8462	11.163
-22.9	0.908	-22.125	1.22529		-22.9	0.398	-22.15	0.6619		55.25	10.6301		54.0385	11.163
-22.8	0.949	-22	1.2865		-22.8	0.418	-22.025	0.68667		55.5	10.6301		54.2308	11.163
-22.7	0.99	-21.875	1.32884		-22.7	0.437	-21.9	0.71418		55.75	10.6301		54.4231	11.163
-22.6	1.031	-21.75	1.37701		-22.6	0.457	-21.775	0.74345		56	10.6284		54.6154	11.1646
-22.5	1.071	-21.625	1.43791		-22.5	0.477	-21.65	0.77321		56.25	10.6284		54.8077	11.1646
-22.4	1.111	-21.5	1.48286		-22.4	0.497	-21.525	0.80071		56.5	10.6284		55	11.163
-22.3	1.151	-21.375	1.53011		-22.3	0.517	-21.4	0.82355		56.75	10.6284		55.1923	11.1613
-22.2	1.191	-21.25	1.58411		-22.2	0.536	-21.275	0.84511		57	10.6284		55.3846	11.1613
-22.1	1.23	-21.125	1.63166		-22.1	0.557	-21.15	0.86457		57.25	10.6266		55.5769	11.1613
-22	1.269	-21	1.6829		-22	0.577	-21.025	0.88773		57.5	10.6266		55.7692	11.1613
-21.9	1.309	-20.875	1.72831		-21.9	0.597	-20.9	0.9125		57.75	10.6284		55.9615	11.163
-21.8	1.347	-20.75	1.76558		-21.8	0.617	-20.775	0.93952		58	10.6266		56.1538	11.163
-21.7	1.386	-20.625	1.80363		-21.7	0.637	-20.65	0.97073		58.25	10.6266		56.3462	11.163
-21.6	1.425	-20.5	1.8449		-21.6	0.658	-20.525	1.00081		58.5	10.6249		56.5385	11.163
-21.5	1.463	-20.375	1.88708		-21.5	0.678	-20.4	1.02316		58.75	10.6249		56.7308	11.163
-21.4	1.501	-20.25	1.92942		-21.4	0.699	-20.275	1.04633		59	10.6232		56.9231	11.163
-21.3	1.539	-20.125	1.96915		-21.3	0.719	-20.15	1.07142		59.25	10.6232		57.1154	11.163
-21.2	1.576	-20	2.01395		-21.2	0.74	-20.025	1.09876		59.5	10.6249		57.3077	11.163
-21.1	1.614	-19.875	2.05506		-21.1	0.761	-19.9	1.13013		59.75	10.6232		57.5	11.163
-21	1.651	-19.75	2.09663		-21	0.781	-19.775	1.15988		60	10.6249		57.6923	11.163
-20.9	1.688	-19.625	2.14235		-20.9	0.802	-19.65	1.17806		60.25	10.6232		57.8846	11.163
-20.8	1.725	-19.5	2.18116		-20.8	0.823	-19.525	1.19704		60.5	10.6249		58.0769	11.163
-20.7	1.762	-19.375	2.21476		-20.7	0.844	-19.4	1.22084		60.75	10.6249		58.2692	11.1646
-20.6	1.798	-19.25	2.26431		-20.6	0.865	-19.275	1.24674		61	10.6249		58.4615	11.163
-20.5	1.834	-19.125	2.31708		-20.5	0.886	-19.15	1.27569		61.25	10.6249		58.6538	11.163
-20.4	1.87	-19	2.3542		-20.4	0.907	-19.025	1.31092		61.5	10.6249		58.8462	11.163
-20.3	1.906	-18.875	2.39317		-20.3	0.928	-18.9	1.34807		61.75	10.6232		59.0385	11.1613
-20.2	1.942	-18.75	2.43796		-20.2	0.95	-18.775	1.38201		62	10.6232		59.2308	11.1613
-20.1	1.977	-18.625	2.48951		-20.1	0.971	-18.65	1.40678		62.25	10.6214		59.4231	11.1597
-20	2.013	-18.5	2.53537		-20	0.992	-18.525	1.42528		62.5	10.6214		59.6154	11.1613
-19.9	2.048	-18.375	2.5613		-19.9	1.014	-18.4	1.44715		62.75	10.6214		59.8077	11.1613
-19.8	2.082	-18.25	2.59444		-19.8	1.036	-18.275	1.4745		63	10.6214		60	11.1597
-19.7	2.117	-18.125	2.63217		-19.7	1.057	-18.15	1.50023		63.25	10.6197		60.1923	11.1597
-19.6	2.152	-18	2.66976		-19.6	1.079	-18.025	1.5271		63.5	10.6214		60.3846	11.1597
-19.5	2.186	-17.875	2.69936		-19.5	1.101	-17.9	1.55187		63.75	10.6214		60.5769	11.1597
-19.4	2.22	-17.75	2.73112		-19.4	1.122	-17.775	1.58001		64	10.618		60.7692	11.1613
-19.3	2.254	-17.625	2.77162		-19.3	1.144	-17.65	1.61234		64.25	10.6197		60.9615	11.1613
-19.2	2.287	-17.5	2.81135		-19.2	1.166	-17.525	1.64532		64.5	10.618		61.1538	11.1613
-19.1	2.321	-17.375	2.84755		-19.1	1.188	-17.4	1.67749		64.75	10.6197		61.3462	11.1613
-19	2.354	-17.25	2.88238		-19	1.21	-17.275	1.70724		65	10.6197		61.5385	11.1613
-18.9	2.387	-17.125	2.92012		-18.9	1.233	-17.15	1.72494		65.25	10.618		61.7308	11.1613
-18.8	2.42	-17	2.96153		-18.8	1.255	-17.025	1.74167		65.5	10.618		61.9231	11.1613
-18.7	2.453	-16.875	3.00035		-18.7	1.277	-16.9	1.7637		65.75	10.6163		62.1154	11.1613
-18.6	2.485	-16.75	3.03456		-18.6	1.3	-16.775	1.79426		66	10.6163		62.3077	11.1613
-18.5	2.518	-16.625	3.06386		-18.5	1.322	-16.65	1.82707		66.25	10.618		62.5	11.1613
-18.4	2.55	-16.5	3.09853		-18.4	1.345	-16.525	1.85249		66.5	10.6163		62.6923	11.1613
-18.3	2.582	-16.375	3.12798		-18.3	1.367	-16.4	1.87758		66.75	10.618		62.8846	11.1613
-18.2	2.614	-16.25	3.15575		-18.2	1.39	-16.275	1.9112		67	10.6163		63.0769	11.1613
-18.1	2.645	-16.125	3.19578		-18.1	1.413	-16.15	1.94417		67.25	10.6163		63.2692	11.163
-18	2.677	-16	3.24089		-18	1.435	-16.025	1.96975		67.5	10.6163		63.4615	11.163
-17.9	2.708	-15.875	3.28092		-17.9	1.458	-15.9	1.99629		67.75	10.6145		63.6538	11.1613
-17.8	2.739	-15.75	3.3182		-17.8	1.481	-15.775	2.02395		68	10.6145		63.8462	11.1597
-17.7	2.77	-15.625	3.35149		-17.7	1.504	-15.65	2.05097		68.25	10.6145		64.0385	11.1597
-17.6	2.8	-15.5	3.37818		-17.6	1.527	-15.525	2.07703		68.5	10.6145		64.2308	11.1597
-17.5	2.831	-15.375	3.40764		-17.5	1.551	-15.4	2.1026		68.75	10.6128		64.4231	11.1613
-17.4	2.861	-15.25	3.44307		-17.4	1.574	-15.275	2.13301		69	10.6128		64.6154	11.1613
-17.3	2.891	-15.125	3.47989		-17.3	1.597	-15.15	2.16743		69.25	10.6128		64.8077	11.1613
-17.2	2.921	-15	3.5141		-17.2	1.621	-15.025	2.19815		69.5	10.6128		65	11.1613
-17.1	2.95	-14.875	3.55153		-17.1	1.644	-14.9	2.2263		69.75	10.6128		65.1923	11.1613
-17	2.98	-14.75	3.58467		-17	1.668	-14.775	2.25444		70	10.6128		65.3846	11.1597
-16.9	3.009	-14.625	3.61136		-16.9	1.691	-14.65	2.28243		70.25	10.6128		65.5769	11.1597
-16.8	3.038	-14.5	3.63836		-16.8	1.715	-14.525	2.31717		70.5	10.6128		65.7692	11.1613
-16.7	3.067	-14.375	3.66444		-16.7	1.739	-14.4	2.35304		70.75	10.6111		65.9615	11.1613
-16.6	3.096	-14.25	3.69681		-16.6	1.763	-14.275	2.38039		71	10.6111		66.1539	11.1597
-16.5	3.124	-14.125	3.72795		-16.5	1.786	-14.15	2.40242		71.25	10.6094		66.3461	11.1597
-16.4	3.153	-14	3.75786		-16.4	1.81	-14.025	2.43347		71.5	10.6094		66.5385	11.1597
-16.3	3.181	-13.875	3.7887		-16.3	1.835	-13.9	2.46596		71.75	10.6111		66.7308	11.1597
-16.2	3.209	-13.75	3.82168		-16.2	1.859	-13.775	2.49652		72	10.6076		66.9231	11.1613
-16.1	3.237	-13.625	3.85205		-16.1	1.883	-13.65	2.53046		72.25	10.6076		67.1154	11.1613
-16	3.264	-13.5	3.87752		-16	1.907	-13.525	2.56568		72.5	10.6076		67.3077	11.1597
-15.9	3.292	-13.375	3.90406		-15.9	1.931	-13.4	2.5956		72.75	10.6076		67.5	11.1597
-15.8	3.319	-13.25	3.93228		-15.8	1.956	-13.275	2.62487		73	10.6059		67.6923	11.1597
-15.7	3.346	-13.125	3.96266		-15.7	1.98	-13.15	2.65817		73.25	10.6076		67.8846	11.158
-15.6	3.373	-13	3.99196		-15.6	2.005	-13.025	2.68567		73.5	10.6076		68.0769	11.1563
-15.5	3.4	-12.875	4.01819		-15.5	2.03	-12.9	2.71382		73.75	10.6059		68.2692	11.158
-15.4	3.426	-12.75	4.04442		-15.4	2.054	-12.775	2.74229		74	10.6059		68.4615	11.1563
-15.3	3.452	-12.625	4.06621		-15.3	2.079	-12.65	2.77028		74.25	10.6024		68.6539	11.1563
-15.2	3.479	-12.5	4.08983		-15.2	2.104	-12.525	2.79762		74.5	10.6024		68.8461	11.1563
-15.1	3.504	-12.375	4.11591		-15.1	2.129	-12.4	2.83188		74.75	10.6024		69.0385	11.1563
-15	3.53	-12.25	4.14537		-15	2.154	-12.275	2.87017		75	10.6007		69.2308	11.1547
-14.9	3.556	-12.125	4.1719		-14.9	2.179	-12.15	2.90233		75.25	10.6007		69.4231	11.1563
-14.8	3.581	-12	4.19323		-14.8	2.204	-12.025	2.93241		75.5	10.5973		69.6154	11.1563
-14.7	3.606	-11.875	4.21072		-14.7	2.229	-11.9	2.95847		75.75	10.5973		69.8077	11.1547
-14.6	3.631	-11.75	4.23511		-14.6	2.255	-11.775	2.9871		76	10.599		70	11.1547
-14.5	3.656	-11.625	4.2595		-14.5	2.28	-11.65	3.01991		76.25	10.6145		70.1923	11.153
-14.4	3.681	-11.5	4.28297		-14.4	2.306	-11.525	3.05112		76.5	10.6422		70.3846	11.153
-14.3	3.706	-11.375	4.30491		-14.3	2.331	-11.4	3.08345		76.75	10.6802		70.5769	11.153
-14.2	3.73	-11.25	4.325		-14.2	2.357	-11.275	3.11883		77	10.7216		70.7692	11.153
-14.1	3.754	-11.125	4.34801		-14.1	2.382	-11.15	3.15438		77.25	10.7613		70.9615	11.153
-14	3.778	-11	4.37593		-14	2.408	-11.025	3.18703		77.5	10.7976		71.1539	11.153
-13.9	3.802	-10.875	4.40309		-13.9	2.434	-10.9	3.21615		77.75	10.827		71.3461	11.153
-13.8	3.825	-10.75	4.42349		-13.8	2.46	-10.775	3.24751		78	10.8494		71.5385	11.1514
-13.7	3.849	-10.625	4.44374		-13.7	2.486	-10.65	3.27888		78.25	10.8753		71.7308	11.1514
-13.6	3.872	-10.5	4.47089		-13.6	2.511	-10.525	3.3104		78.5	10.8995		71.9231	11.1514
-13.5	3.895	-10.375	4.49513		-13.5	2.538	-10.4	3.34691		78.75	10.9237		72.1154	11.1497
-13.4	3.918	-10.25	4.51998		-13.4	2.564	-10.275	3.3852		79	10.9548		72.3077	11.1464
-13.3	3.941	-10.125	4.54054		-13.3	2.59	-10.15	3.42187		79.25	10.9876		72.5	11.1447
-13.2	3.963	-10	4.55987		-13.2	2.616	-10.025	3.45677		79.5	11.0221		72.6923	11.1447
-13.1	3.985	-9.875	4.58196		-13.1	2.642	-9.9	3.48524		79.75	11.0463		72.8846	11.1447
-13	4.008	-9.75	4.60865		-13	2.669	-9.775	3.51291		80	11.0687		73.0769	11.1447
-12.9	4.03	-9.625	4.62844		-12.9	2.695	-9.65	3.54283		80.25	11.0877		73.2692	11.1431
-12.8	4.051	-9.5	4.64623		-12.8	2.722	-9.525	3.5766		80.5	11.1033		73.4615	11.1431
-12.7	4.073	-9.375	4.66357		-12.7	2.748	-9.4	3.60909		80.75	11.1258		73.6539	11.1414
-12.6	4.095	-9.25	4.6829		-12.6	2.775	-9.275	3.64062		81	11.1586		73.8461	11.1398
-12.5	4.116	-9.125	4.7079		-12.5	2.802	-9.15	3.67488		81.25	11.2138		74.0385	11.1398
-12.4	4.137	-9	4.73368		-12.4	2.828	-9.025	3.71332		81.5	11.3209		74.2308	11.1381
-12.3	4.158	-8.875	4.75546		-12.3	2.855	-8.9	3.74662		81.75	11.4936		74.4231	11.1381
-12.2	4.179	-8.75	4.77479		-12.2	2.882	-8.775	3.77782		82	11.7458		74.6154	11.1364
-12.1	4.199	-8.625	4.7978		-12.1	2.909	-8.65	3.80822		82.25	12.0445		74.8077	11.1348
-12	4.22	-8.5	4.81713		-12	2.936	-8.525	3.84104		82.5	12.3623		75	11.1331
-11.9	4.24	-8.375	4.83431		-11.9	2.963	-8.4	3.87819		82.75	12.6628		75.1923	11.1298
-11.8	4.26	-8.25	4.85011		-11.8	2.99	-8.275	3.9139		83	12.9305		75.3846	11.1281
-11.7	4.28	-8.125	4.86376		-11.7	3.017	-8.15	3.94896		83.25	13.1602		75.5769	11.1281
-11.6	4.299	-8	4.8791		-11.6	3.044	-8.025	3.98982		83.5	13.3882		75.7692	11.1281
-11.5	4.319	-7.875	4.89322		-11.5	3.071	-7.9	4.02649		83.75	13.6196		75.9615	11.1281
-11.4	4.338	-7.75	4.90748		-11.4	3.099	-7.775	4.05448		84	13.8718		76.1539	11.1348
-11.3	4.357	-7.625	4.92405		-11.3	3.126	-7.65	4.08102		84.25	14.1083		76.3461	11.1547
-11.2	4.376	-7.5	4.94522		-11.2	3.153	-7.525	4.11769		84.5	14.3363		76.5385	11.1978
-11.1	4.395	-7.375	4.96869		-11.1	3.181	-7.4	4.15903		84.75	14.547		76.7308	11.2725
-11	4.414	-7.25	4.994		-11	3.208	-7.275	4.19812		85	14.7681		76.9231	11.3853
-10.9	4.432	-7.125	5.00827		-10.9	3.236	-7.15	4.23028		85.25	14.9805		77.1154	11.5396
-10.8	4.451	-7	5.01732		-10.8	3.263	-7.025	4.26664		85.5	15.1895		77.3077	11.732
-10.7	4.469	-6.875	5.03144		-10.7	3.291	-6.9	4.30942		85.75	15.3916		77.5	11.9642
-10.6	4.487	-6.75	5.04785		-10.6	3.318	-6.775	4.34223		86	15.604		77.6923	12.2347
-10.5	4.504	-6.625	5.06043		-10.5	3.346	-6.65	4.37167		86.25	15.8181		77.8846	12.5449
-10.4	4.522	-6.5	5.07608		-10.4	3.373	-6.525	4.39853		86.5	16.0133		78.0769	12.8982
-10.3	4.539	-6.375	5.09264		-10.3	3.401	-6.4	4.427		86.75	16.205		78.2692	13.2897
-10.2	4.557	-6.25	5.10783		-10.2	3.429	-6.275	4.45853		87	16.3863		78.4615	13.7161
-10.1	4.574	-6.125	5.12194		-10.1	3.456	-6.15	4.49472		87.25	16.5625		78.6539	14.1623
-10	4.591	-6	5.13683		-10	3.484	-6.025	4.52946		87.5	16.7352		78.8461	14.6202
-9.9	4.607	-5.875	5.14956		-9.9	3.512	-5.9	4.56275		87.75	16.9062		79.0385	15.0681
-9.8	4.624	-5.75	5.1583		-9.8	3.54	-5.775	4.59492		88	17.1048		79.2308	15.4994
-9.7	4.64	-5.625	5.16751		-9.7	3.567	-5.65	4.62452		88.25	17.2913		79.4231	15.8992
-9.6	4.656	-5.5	5.17993		-9.6	3.595	-5.525	4.65235		88.5	17.4899		79.6154	16.2725
-9.5	4.673	-5.375	5.18944		-9.5	3.623	-5.4	4.68146		88.75	17.6868		79.8077	16.6109
-9.4	4.688	-5.25	5.2011		-9.4	3.651	-5.275	4.71668		89	17.8854		80	16.9245
-9.3	4.704	-5.125	5.21307		-9.3	3.678	-5.15	4.75304		89.25	18.0685		80.1923	17.2131
-9.2	4.72	-5	5.22488		-9.2	3.706	-5.025	4.78955		89.5	18.2412		80.3846	17.4802
-9.1	4.735	-4.875	5.237		-9.1	3.734	-4.9	4.82027		89.75	18.4122		80.5769	17.734
-9	4.75	-4.75	5.25004		-9	3.762	-4.775	4.84906		90	18.5918		80.7692	17.9696
-8.9	4.765	-4.625	5.26262		-8.9	3.789	-4.65	4.87399		90.25	18.7766		80.9615	18.1902
-8.8	4.78	-4.5	5.2755		-8.8	3.817	-4.525	4.90262		90.5	19.0684		81.1539	18.3976
-8.7	4.795	-4.375	5.28609		-8.7	3.845	-4.4	4.92739		90.75	19.4467		81.3461	18.5934
-8.6	4.809	-4.25	5.29652		-8.6	3.872	-4.275	4.95072		91	19.8508		81.5385	18.7792
-8.5	4.823	-4.125	5.31079		-8.5	3.9	-4.15	4.97581		91.25	20.1806		81.7308	18.9517
-8.4	4.838	-4	5.32613		-8.4	3.928	-4.025	5.0083		91.5	20.3724		81.9231	19.1143
-8.3	4.852	-3.875	5.33886		-8.3	3.955	-3.9	5.04771		91.75	20.5019		82.1154	19.2652
-8.2	4.865	-3.75	5.35098		-8.2	3.983	-3.775	5.07988		92	20.5831		82.3077	19.4095
-8.1	4.879	-3.625	5.36095		-8.1	4.01	-3.65	5.0995		92.25	20.6901		82.5	19.5439
-8	4.893	-3.5	5.3677		-8	4.037	-3.525	5.12395		92.5	20.8093		82.6923	19.675
-7.9	4.906	-3.375	5.37583		-7.9	4.065	-3.4	5.15161		92.75	20.9405		82.8846	19.8044
-7.8	4.919	-3.25	5.3835		-7.8	4.092	-3.275	5.17751		93	21.0839		83.0769	19.9288
-7.7	4.932	-3.125	5.38856		-7.7	4.119	-3.15	5.20276		93.25	21.2307		83.2692	20.0532
-7.6	4.945	-3	5.39179		-7.6	4.146	-3.025	5.22142		93.5	21.3464		83.4615	20.1743
-7.5	4.957	-2.875	5.39623		-7.5	4.174	-2.9	5.23429		93.75	21.4777		83.6539	20.2954
-7.4	4.97	-2.75	5.40176		-7.4	4.201	-2.775	5.25375		94	21.6193		83.8461	20.4115
-7.3	4.982	-2.625	5.40805		-7.3	4.227	-2.65	5.27579		94.25	21.7799		84.0385	20.5293
-7.2	4.994	-2.5	5.41434		-7.2	4.254	-2.525	5.29975		94.5	21.9422		84.2308	20.6455
-7.1	5.006	-2.375	5.41817		-7.1	4.281	-2.4	5.32211		94.75	22.1236		84.4231	20.7599
-7	5.018	-2.25	5.42277		-7	4.308	-2.275	5.33611		95	22.336		84.6154	20.8727
-6.9	5.029	-2.125	5.42814		-6.9	4.334	-2.15	5.35042		95.25	22.5674		84.8077	20.9839
-6.8	5.041	-2	5.42768		-6.8	4.361	-2.025	5.3694		95.5	22.7885		85	21.095
-6.7	5.052	-1.875	5.42415		-6.7	4.387	-1.9	5.38243		95.75	23.0234		85.1923	21.2029
-6.6	5.063	-1.75	5.42507		-6.6	4.413	-1.775	5.39449		96	23.3135		85.3846	21.3107
-6.5	5.074	-1.625	5.42753		-6.5	4.439	-1.65	5.41347		96.25	23.6796		85.5769	21.4169
-6.4	5.085	-1.5	5.42799		-6.4	4.465	-1.525	5.42763		96.5	24.1114		85.7692	21.5197
-6.3	5.096	-1.375	5.42814		-6.3	4.49	-1.4	5.43454		96.75	24.5812		85.9615	21.6193
-6.2	5.106	-1.25	5.43121		-6.2	4.516	-1.275	5.44435		97	25.1303		86.1539	21.7188
-6.1	5.116	-1.125	5.4375		-6.1	4.541	-1.15	5.45642		97.25	25.6053		86.3461	21.8167
-6	5.126	-1	5.44103		-6	4.567	-1.025	5.4643		97.5	26.0664		86.5385	21.9145
-5.9	5.136	-0.875	5.43995		-5.9	4.592	-0.9	5.47411		97.75	26.3721		86.7308	22.0157
-5.8	5.146	-0.75	5.44287		-5.8	4.617	-0.775	5.48328		98	26.6795		86.9231	22.1169
-5.7	5.156	-0.625	5.44655		-5.7	4.641	-0.65	5.4918		98.25	26.885		87.1154	22.2181
-5.6	5.165	-0.5	5.45177		-5.6	4.666	-0.525	5.49953		98.5	27.1596		87.3077	22.321
-5.5	5.174	-0.375	5.46082		-5.5	4.69	-0.4	5.51223		98.75	27.455		87.5	22.4255
-5.4	5.183	-0.25	5.46956		-5.4	4.714	-0.275	5.52462		99	27.7986		87.6923	22.5283
-5.3	5.192	-0.125	5.476		-5.3	4.738	-0.15	5.52413		99.25	28.1561		87.8846	22.6345
-5.2	5.201	0	5.47785		-5.2	4.761	-0.025	5.52446		99.5	28.4946		88.0769	22.739
-5.1	5.209	0.125	5.47739		-5.1	4.785	0.1	5.5259		99.75	28.8055		88.2692	22.8452
-5	5.218	0.25	5.47693		-5	4.808	0.225	5.52494		100	29.0697		88.4615	22.9514
-4.9	5.226	0.375	5.46879		-4.9	4.831	0.35	5.51883		100.25	29.3443		88.6539	23.0559
-4.8	5.234	0.5	5.45836		-4.8	4.853	0.475	5.51111		100.5	29.6552		88.8461	23.1637
-4.7	5.242	0.625	5.45376		-4.7	4.875	0.6	5.5066		100.75	29.9972		89.0385	23.2716
-4.6	5.25	0.75	5.45284		-4.6	4.897	0.725	5.49534		101	30.3149		89.2308	23.3777
-4.5	5.257	0.875	5.44855		-4.5	4.919	0.85	5.47878		101.25	30.6275		89.4231	23.4822
-4.4	5.265	1	5.44164		-4.4	4.941	0.975	5.46752		101.5	30.9384		89.6154	23.5851
-4.3	5.272	1.125	5.43489		-4.3	4.962	1.1	5.45738		101.75	31.2493		89.8077	23.6913
-4.2	5.279	1.25	5.42998		-4.2	4.982	1.225	5.44725		102	31.5429		90	23.7958
-4.1	5.286	1.375	5.4263		-4.1	5.003	1.35	5.43277		102.25	31.8192		90.1923	23.9019
-4	5.293	1.5	5.42707		-4	5.023	1.475	5.41058		102.5	32.1024		90.3846	24.0114
-3.9	5.299	1.625	5.42799		-3.9	5.043	1.6	5.39079		102.75	32.3598		90.5769	24.1209
-3.8	5.306	1.75	5.42615		-3.8	5.062	1.725	5.37889		103	32.5877		90.7692	24.2321
-3.7	5.312	1.875	5.42231		-3.7	5.081	1.85	5.36281		103.25	32.8157		90.9615	24.3432
-3.6	5.318	2	5.41694		-3.6	5.1	1.975	5.33659		103.5	33.0609		91.1539	24.456
-3.5	5.324	2.125	5.41403		-3.5	5.118	2.1	5.31439		103.75	33.3131		91.3461	24.5672
-3.4	5.33	2.25	5.41342		-3.4	5.136	2.225	5.29461		104	33.5773		91.5385	24.6817
-3.3	5.335	2.375	5.40682		-3.3	5.154	2.35	5.27836		104.25	33.8329		91.7308	24.7978
-3.2	5.341	2.5	5.39577		-3.2	5.171	2.475	5.25858		104.5	34.0695		91.9231	24.9139
-3.1	5.346	2.625	5.38657		-3.1	5.187	2.6	5.23027		104.75	34.2837		92.1154	25.0284
-3	5.351	2.75	5.38074		-3	5.204	2.725	5.20373		105	34.4909		92.3077	25.1445
-2.9	5.356	2.875	5.37629		-2.9	5.219	2.85	5.18185		105.25	34.6895		92.5	25.2573
-2.8	5.36	3	5.36739		-2.8	5.235	2.975	5.15708		105.5	34.8899		92.6923	25.3718
-2.7	5.365	3.125	5.35328		-2.7	5.25	3.1	5.13054		105.75	35.1023		92.8846	25.4879
-2.6	5.369	3.25	5.34561		-2.6	5.264	3.225	5.10127		106	35.3286		93.0769	25.6024
-2.5	5.374	3.375	5.34224		-2.5	5.278	3.35	5.07199		106.25	35.5772		93.2692	25.7201
-2.4	5.378	3.5	5.34177		-2.4	5.292	3.475	5.04481		106.5	35.819		93.4615	25.8379
-2.3	5.382	3.625	5.33564		-2.3	5.305	3.6	5.02052		106.75	36.0436		93.6539	25.9574
-2.2	5.385	3.75	5.32751		-2.2	5.317	3.725	5.00058		107	36.2473		93.8461	26.0818
-2.1	5.389	3.875	5.31999		-2.1	5.329	3.85	4.97533		107.25	36.4339		94.0385	26.2079
-2	5.392	4	5.30634		-2	5.341	3.975	4.94493		107.5	36.6152		94.2308	26.3406
-1.9	5.396	4.125	5.28686		-1.9	5.352	4.1	4.91871		107.75	36.7914		94.4231	26.4799
-1.8	5.399	4.25	5.27412		-1.8	5.362	4.225	4.90069		108	36.9727		94.6154	26.6243
-1.7	5.402	4.375	5.2617		-1.7	5.372	4.35	4.8822		108.25	37.1696		94.8077	26.7819
-1.6	5.404	4.5	5.24406		-1.6	5.382	4.475	4.85357		108.5	37.3647		95	26.9494
-1.5	5.407	4.625	5.23071		-1.5	5.39	4.6	4.81898		108.75	37.5461		95.1923	27.1302
-1.4	5.409	4.75	5.21905		-1.4	5.399	4.725	4.79003		109	37.7291		95.3846	27.3293
-1.3	5.411	4.875	5.20064		-1.3	5.406	4.85	4.76333		109.25	37.9105		95.5769	27.5433
-1.2	5.414	5	5.18929		-1.2	5.414	4.975	4.73293		109.5	38.0987		95.7692	27.7722
-1.1	5.415	5.125	5.17778		-1.1	5.42	5.1	4.70285		109.75	38.2818		95.9615	28.0128
-1	5.417	5.25	5.16137		-1	5.426	5.225	4.67326		110	38.4631		96.1539	28.26
-0.9	5.419	5.375	5.15171		-0.9	5.432	5.35	4.64028		110.25	38.6445		96.3461	28.5088
-0.8	5.42	5.5	5.14327		-0.8	5.437	5.475	4.61101		110.5	38.8241		96.5385	28.7577
-0.7	5.421	5.625	5.12869		-0.7	5.441	5.6	4.5864		110.75	39.0054		96.7308	29.0015
-0.6	5.423	5.75	5.11765		-0.6	5.445	5.725	4.55552		111	39.1781		96.9231	29.2454
-0.5	5.423	5.875	5.10952		-0.5	5.448	5.85	4.5182		111.25	39.3422		97.1154	29.4926
-0.4	5.424	6	5.09648		-0.4	5.451	5.975	4.48539		111.5	39.4907		97.3077	29.748
-0.3	5.425	6.125	5.0796		-0.3	5.453	6.1	4.45016		111.75	39.6306		97.5	30.0118
-0.2	5.425	6.25	5.06825		-0.2	5.455	6.225	4.41735		112	39.774		97.6923	30.2889
-0.1	5.425	6.375	5.05828		-0.1	5.455	6.35	4.39274		112.25	39.9139		97.8846	30.5725
0	5.426	6.5	5.0388		0	5.456	6.475	4.36314		112.5	40.0676		98.0769	30.8645
0.1	5.425	6.625	5.0095		0.1	5.455	6.6	4.32197		112.75	40.2213		98.2692	31.1581
0.2	5.425	6.75	4.99799		0.2	5.455	6.725	4.28513		113	40.3819		98.4615	31.4518
0.3	5.425	6.875	4.99032		0.3	5.453	6.85	4.26004		113.25	40.527		98.6539	31.7454
0.4	5.424	7	4.97329		0.4	5.451	6.975	4.23302		113.5	40.6703		98.8461	32.0357
0.5	5.423	7.125	4.95412		0.5	5.448	7.1	4.19393		113.75	40.8067		99.0385	32.3227
0.6	5.423	7.25	4.93617		0.6	5.445	7.225	4.15308		114	40.9415		99.2308	32.6047
0.7	5.421	7.375	4.91761		0.7	5.441	7.35	4.11415		114.25	41.0796		99.4231	32.8867
0.8	5.42	7.5	4.90119		0.8	5.437	7.475	4.08263		114.5	41.223		99.6154	33.1704
0.9	5.419	7.625	4.88524		0.9	5.432	7.6	4.05625		114.75	41.3819		99.8077	33.4574
1	5.417	7.75	4.86913		1	5.426	7.725	4.02697		115	41.5459		100	33.7461
1.1	5.415	7.875	4.84904		1.1	5.42	7.85	3.99336		115.25	41.7204		100.192	34.0414
1.2	5.414	8	4.83078		1.2	5.414	7.975	3.96264		115.5	41.8862		100.385	34.3383
1.3	5.411	8.125	4.8228		1.3	5.406	8.1	3.93047		115.75	42.0537		100.577	34.6386
1.4	5.409	8.25	4.80792		1.4	5.399	8.225	3.89428		116	42.1987		100.769	34.9422
1.5	5.407	8.375	4.78461		1.5	5.39	8.35	3.85519		116.25	42.3369		100.962	35.2474
1.6	5.404	8.5	4.76589		1.6	5.382	8.475	3.8227		116.5	42.4682		101.154	35.5543
1.7	5.402	8.625	4.74625		1.7	5.372	8.6	3.79359		116.75	42.5994		101.346	35.8679
1.8	5.399	8.75	4.72508		1.8	5.362	8.725	3.76335		117	42.7238		101.538	36.1864
1.9	5.396	8.875	4.70867		1.9	5.352	8.85	3.73552		117.25	42.8447		101.731	36.4999
2	5.392	9	4.68689		2	5.341	8.975	3.70962		117.5	42.9707		101.923	36.8267
2.1	5.389	9.125	4.65774		2.1	5.329	9.1	3.67971		117.75	43.1158		102.115	37.1552
2.2	5.385	9.25	4.63504		2.2	5.317	9.225	3.64705		118	43.2678		102.308	37.4837
2.3	5.382	9.375	4.61755		2.3	5.305	9.35	3.61794		118.25	43.4318		102.5	37.8038
2.4	5.378	9.5	4.59868		2.4	5.292	9.475	3.58062		118.5	43.5769		102.692	38.1174
2.5	5.374	9.625	4.57935		2.5	5.278	9.6	3.53864		118.75	43.7358		102.885	38.4176
2.6	5.369	9.75	4.55849		2.6	5.264	9.725	3.50953		119	43.8947		103.077	38.703
2.7	5.365	9.875	4.53502		2.7	5.25	9.85	3.48669		119.25	44.0778		103.269	38.975
2.8	5.36	10	4.51753		2.8	5.235	9.975	3.45677		119.5	44.2608		103.462	39.2289
2.9	5.356	10.125	4.50096		2.9	5.219	10.1	3.4193		119.75	44.5026		103.654	39.4727
3	5.351	10.25	4.48593		3	5.204	10.225	3.3889		120	44.8014		103.846	39.7017
3.1	5.346	10.375	4.4646		3.1	5.187	10.35	3.363		120.25	45.1883		104.038	39.919
3.2	5.341	10.5	4.43039		3.2	5.171	10.475	3.32697		120.5	45.5993		104.231	40.123
3.3	5.335	10.625	4.40309		3.3	5.154	10.6	3.28016		120.75	46.0207		104.423	40.3171
3.4	5.33	10.75	4.38544		3.4	5.136	10.725	3.2451		121	46.4265		104.615	40.5013
3.5	5.324	10.875	4.36351		3.5	5.118	10.85	3.21888		121.25	46.7979		104.808	40.6754
3.6	5.318	11	4.33175		3.6	5.1	10.975	3.19105		121.5	47.1087		105	40.8413
3.7	5.312	11.125	4.30123		3.7	5.081	11.1	3.15647		121.75	47.3712		105.192	41.0006
3.8	5.306	11.25	4.28297		3.8	5.062	11.225	3.12302		122	47.6424		105.385	41.1482
3.9	5.299	11.375	4.26318		3.9	5.043	11.35	3.09406		122.25	47.9429		105.577	41.2893
4	5.293	11.5	4.24002		4	5.023	11.475	3.06559		122.5	48.2589		105.769	41.422
4.1	5.286	11.625	4.21854		4.1	5.003	11.6	3.03149		122.75	48.5474		105.962	41.5464
4.2	5.279	11.75	4.19323		4.2	4.982	11.725	2.99321		123	48.8444		106.154	41.6658
4.3	5.272	11.875	4.16884		4.3	4.962	11.85	2.95574		123.25	49.1311		106.346	41.782
4.4	5.265	12	4.14322		4.4	4.941	11.975	2.91922		123.5	49.3798		106.538	41.8914
4.5	5.257	12.125	4.11652		4.5	4.919	12.1	2.88416		123.75	49.5888		106.731	41.9976
4.6	5.25	12.25	4.09658		4.6	4.897	12.225	2.85376		124	49.8047		106.923	42.0972
4.7	5.242	12.375	4.07311		4.7	4.875	12.35	2.82561		124.25	50.0395		107.115	42.1984
4.8	5.234	12.5	4.04197		4.8	4.853	12.475	2.80599		124.5	50.283		107.308	42.2962
4.9	5.226	12.625	4.01006		4.9	4.831	12.6	2.78299		124.75	50.5386		107.5	42.3908
5	5.218	12.75	3.98782		5	4.808	12.725	2.7468		125	50.8115		107.692	42.4853
5.1	5.209	12.875	3.96849		5.1	4.785	12.85	2.70112		125.25	51.0654		107.885	42.5749
5.2	5.201	13	3.94195		5.2	4.761	12.975	2.66171		125.5	51.2916		108.077	42.6629
5.3	5.192	13.125	3.91173		5.3	4.738	13.1	2.63324		125.75	51.5058		108.269	42.7491
5.4	5.183	13.25	3.88764		5.4	4.714	13.225	2.6067		126	51.7199		108.462	42.8354
5.5	5.174	13.375	3.86325		5.5	4.69	13.35	2.58193		126.25	51.9341		108.654	42.9183
5.6	5.165	13.5	3.83518		5.6	4.666	13.475	2.55973		126.5	52.1603		108.846	43.0029
5.7	5.156	13.625	3.8068		5.7	4.641	13.6	2.53367		126.75	52.3987		109.038	43.0859
5.8	5.146	13.75	3.78149		5.8	4.617	13.725	2.50488		127	52.6335		109.231	43.1672
5.9	5.136	13.875	3.75357		5.9	4.592	13.85	2.46821		127.25	52.846		109.423	43.2485
6	5.126	14	3.71384		6	4.567	13.975	2.4288		127.5	53.0618		109.615	43.3264
6.1	5.116	14.125	3.67579		6.1	4.541	14.1	2.40387		127.75	53.2518		109.808	43.4027
6.2	5.106	14.25	3.65201		6.2	4.516	14.225	2.38039		128	53.4573		110	43.4807
6.3	5.096	14.375	3.62486		6.3	4.49	14.35	2.34645		128.25	53.6577		110.192	43.5554
6.4	5.085	14.5	3.59648		6.4	4.465	14.475	2.31605		128.5	53.8649		110.385	43.63
6.5	5.074	14.625	3.5704		6.5	4.439	14.6	2.28774		128.75	54.0549		110.577	43.7047
6.6	5.063	14.75	3.54386		6.6	4.413	14.725	2.26329		129	54.2345		110.769	43.781
6.7	5.052	14.875	3.51702		6.7	4.387	14.85	2.23209		129.25	54.3934		110.962	43.8573
6.8	5.041	15	3.49094		6.8	4.361	14.975	2.19992		129.5	54.5609		111.154	43.9336
6.9	5.029	15.125	3.45028		6.9	4.334	15.1	2.17692		129.75	54.7336		111.346	44.0082
7	5.018	15.25	3.40258		7	4.308	15.225	2.15713		130	54.934		111.538	44.0862
7.1	5.006	15.375	3.36699		7.1	4.281	15.35	2.12625		130.25	55.1274		111.731	44.1609
7.2	4.994	15.5	3.34091		7.2	4.254	15.475	2.08523		130.5	55.3156		111.923	44.2372
7.3	4.982	15.625	3.31759		7.3	4.227	15.6	2.04936		130.75	55.4814		112.115	44.3118
7.4	4.97	15.75	3.28906		7.4	4.201	15.725	2.01961		131	55.6455		112.308	44.3848
7.5	4.957	15.875	3.25607		7.5	4.174	15.85	1.99323		131.25	55.7992		112.5	44.4611
7.6	4.945	16	3.22309		7.6	4.146	15.975	1.97151		131.5	55.9616		112.692	44.5358
7.7	4.932	16.125	3.18996		7.7	4.119	16.1	1.95189		131.75	56.1153		112.885	44.6088
7.8	4.919	16.25	3.14731		7.8	4.092	16.225	1.93291		132	56.2724		113.077	44.6834
7.9	4.906	16.375	3.09638		7.9	4.065	16.35	1.90911		132.25	56.4192		113.269	44.7597
8	4.893	16.5	3.05803		8	4.037	16.475	1.87935		132.5	56.566		113.462	44.8361
8.1	4.879	16.625	3.03854		8.1	4.01	16.6	1.84525		132.75	56.7059		113.654	44.914
8.2	4.865	16.75	3.02029		8.2	3.983	16.725	1.81726		133	56.8458		113.846	44.992
8.3	4.852	16.875	2.98853		8.3	3.955	16.85	1.79346		133.25	56.9823		114.038	45.0683
8.4	4.838	17	2.94512		8.4	3.928	16.975	1.76627		133.5	57.1152		114.231	45.1463
8.5	4.823	17.125	2.90324		8.5	3.9	17.1	1.73378		133.75	57.2586		114.423	45.2209
8.6	4.809	17.25	2.86903		8.6	3.872	17.225	1.70564		134	57.3847		114.615	45.2972
8.7	4.795	17.375	2.83482		8.7	3.845	17.35	1.68054		134.25	57.5107		114.808	45.3719
8.8	4.78	17.5	2.80322		8.8	3.817	17.475	1.6577		134.5	57.6247		115	45.4499
8.9	4.765	17.625	2.76579		8.9	3.789	17.6	1.63631		134.75	57.756		115.192	45.5278
9	4.75	17.75	2.7213		9	3.762	17.725	1.61653		135	57.8872		115.385	45.6058
9.1	4.735	17.875	2.67881		9.1	3.734	17.85	1.59015		135.25	58.0133		115.577	45.6838
9.2	4.72	18	2.64153		9.2	3.706	17.975	1.55733		135.5	58.129		115.769	45.7667
9.3	4.704	18.125	2.61238		9.3	3.678	18.1	1.52147		135.75	58.2413		115.962	45.8497
9.4	4.688	18.25	2.58293		9.4	3.651	18.225	1.49863		136	58.3552		116.154	45.9343
9.5	4.673	18.375	2.54182		9.5	3.623	18.35	1.48158		136.25	58.4744		116.346	46.0189
9.6	4.656	18.5	2.49457		9.6	3.595	18.475	1.45584		136.5	58.5867		116.538	46.1018
9.7	4.64	18.625	2.44855		9.7	3.567	18.6	1.42512		136.75	58.7024		116.731	46.1848
9.8	4.624	18.75	2.41265		9.8	3.54	18.725	1.39794		137	58.8095		116.923	46.2677
9.9	4.607	18.875	2.38718		9.9	3.512	18.85	1.36995		137.25	58.92		117.115	46.3523
10	4.591	19	2.35911		10	3.484	18.975	1.33971		137.5	59.0167		117.308	46.4353
10.1	4.574	19.125	2.31278		10.1	3.456	19.1	1.31574		137.75	59.1013		117.5	46.5232
10.2	4.557	19.25	2.26339		10.2	3.429	19.225	1.29805		138	59.1894		117.692	46.6111
10.3	4.539	19.375	2.22013		10.3	3.401	19.35	1.2662		138.25	59.2809		117.885	46.699
10.4	4.522	19.5	2.17687		10.4	3.373	19.475	1.22937		138.5	59.3811		118.077	46.7886
10.5	4.504	19.625	2.13376		10.5	3.346	19.6	1.20476		138.75	59.4744		118.269	46.8799
10.6	4.487	19.75	2.09219		10.6	3.318	19.725	1.18256		139	59.5728		118.462	46.9728
10.7	4.469	19.875	2.0589		10.7	3.291	19.85	1.15184		139.25	59.6695		118.654	47.0707
10.8	4.451	20	2.01947		10.8	3.263	19.975	1.12096		139.5	59.7628		118.846	47.1702
10.9	4.432	20.125	1.96056		10.9	3.236	20.1	1.09699		139.75	59.8526		119.038	47.2747
11	4.414	20.25	1.90764		11	3.208	20.225	1.07753		140	59.9493		119.231	47.3825
11.1	4.395	20.375	1.8633		11.1	3.181	20.35	1.05388		140.25	60.0564		119.423	47.4937
11.2	4.376	20.5	1.8156		11.2	3.153	20.475	1.02702		140.5	60.1704		119.615	47.6098
11.3	4.357	20.625	1.7754		11.3	3.126	20.6	1.0029		140.75	60.2775		119.808	47.7326
11.4	4.338	20.75	1.7438		11.4	3.099	20.725	0.9778		141	60.3862		120	47.862
11.5	4.319	20.875	1.70545		11.5	3.071	20.85	0.94805		141.25	60.4864		120.192	47.998
11.6	4.299	21	1.6602		11.6	3.044	20.975	0.92328		141.5	60.5831		120.385	48.144
11.7	4.28	21.125	1.60773		11.7	3.017	21.1	0.90494		141.75	60.6781		120.577	48.3016
11.8	4.26	21.25	1.55281		11.8	2.99	21.225	0.88226		142	60.7731		120.769	48.4691
11.9	4.24	21.375	1.50326		11.9	2.963	21.35	0.85299		142.25	60.8715		120.962	48.65
12	4.22	21.5	1.46123		12	2.936	21.475	0.82275		142.5	60.9631		121.154	48.8391
12.1	4.199	21.625	1.42073		12.1	2.909	21.6	0.79878		142.75	61.0512		121.346	49.0315
12.2	4.179	21.75	1.37225		12.2	2.882	21.725	0.7798		143	61.1358		121.538	49.224
12.3	4.158	21.875	1.32332		12.3	2.855	21.85	0.75712		143.25	61.2308		121.731	49.4147
12.4	4.137	22	1.27423		12.4	2.828	21.975	0.73123		143.5	61.3292		121.923	49.6039
12.5	4.116	22.125	1.22007		12.5	2.802	22.1	0.70646		143.75	61.4242		122.115	49.7963
12.6	4.095	22.25	1.16807		12.6	2.775	22.225	0.6849		144	61.5347		122.308	49.9937
12.7	4.073	22.375	1.12005		12.7	2.748	22.35	0.66641		144.25	61.6522		122.5	50.1994
12.8	4.051	22.5	1.06805		12.8	2.722	22.475	0.63665		144.5	61.7869		122.692	50.4167
12.9	4.03	22.625	1.00285		12.9	2.695	22.6	0.59788		144.75	61.9285		122.885	50.6423
13	4.008	22.75	0.93566		13	2.669	22.725	0.56411		145	62.1116		123.077	50.8746
13.1	3.985	22.875	0.88657		13.1	2.642	22.85	0.54143		145.25	62.3413		123.269	51.1085
13.2	3.963	23	0.8519		13.2	2.616	22.975	0.52309		145.5	62.59		123.462	51.3407
13.3	3.941	23.125	0.80204		13.3	2.59	23.1	0.49333		145.75	62.8317		123.654	51.5763
13.4	3.918	23.25	0.73455		13.4	2.564	23.225	0.45055		146	63.0908		123.846	51.8135
13.5	3.895	23.375	0.6741		13.5	2.538	23.35	0.4142		146.25	63.3568		124.038	52.0541
13.6	3.872	23.5	0.61826		13.6	2.511	23.475	0.38637		146.5	63.6314		124.231	52.3013
13.7	3.849	23.625	0.56012		13.7	2.486	23.6	0.35436		146.75	63.8939		124.423	52.5534
13.8	3.825	23.75	0.50168		13.8	2.46	23.725	0.31045		147	64.1737		124.615	52.8089
13.9	3.802	23.875	0.44645		13.9	2.434	23.85	0.26397		147.25	64.4344		124.808	53.0627
14	3.778	24	0.39399		14	2.408	23.975	0.23405		147.5	64.6831		125	53.3066
14.1	3.754	24.125	0.34352		14.1	2.382	24.1	0.21073		147.75	64.8973		125.192	53.5422
14.2	3.73	24.25	0.28169		14.2	2.357	24.225	0.16698		148	65.0994		125.385	53.7728
14.3	3.706	24.375	0.20683		14.3	2.331	24.35	0.10103		148.25	65.298		125.577	54.0033
14.4	3.681	24.5	0.14486		14.4	2.306	24.475	0.05503		148.5	65.5087		125.769	54.2406
14.5	3.656	24.625	0.08917		14.5	2.28	24.6	0.03782		148.75	65.7332		125.962	54.4894
14.6	3.631	24.75	0.000347333		14.6	2.255	24.725	0.01546		149	65.9767		126.154	54.7532
14.7	3.606				14.7	2.229				149.25	66.234		126.346	55.0269
14.8	3.581				14.8	2.204				149.5	66.4931		126.538	55.3073
14.9	3.556				14.9	2.179				149.75	66.7159		126.731	55.5843
15	3.53				15	2.154				150	66.9128		126.923	55.8514
15.1	3.504				15.1	2.129				150.25	67.1062		127.115	56.1052
15.2	3.479				15.2	2.104				150.5	67.3186		127.308	56.3458
15.3	3.452				15.3	2.079				150.75	67.5207		127.5	56.573
15.4	3.426				15.4	2.054				151	67.7176		127.692	56.792
15.5	3.4				15.5	2.03				151.25	67.911		127.885	57.0044
15.6	3.373				15.6	2.005				151.5	68.0958		128.077	57.2167
15.7	3.346				15.7	1.98				151.75	68.2754		128.269	57.4324
15.8	3.319				15.8	1.956				152	68.4308		128.462	57.6513
15.9	3.292				15.9	1.931				152.25	68.6001		128.654	57.8703
16	3.264				16	1.907				152.5	68.778		128.846	58.091
16.1	3.237				16.1	1.883				152.75	68.961		129.038	58.3116
16.2	3.209				16.2	1.859				153	69.1234		129.231	58.5256
16.3	3.181				16.3	1.835				153.25	69.3013		129.423	58.7346
16.4	3.153				16.4	1.81				153.5	69.4653		129.615	58.932
16.5	3.124				16.5	1.786				153.75	69.6398		129.808	59.1212
16.6	3.096				16.6	1.763				154	69.7986		130	59.2953
16.7	3.067				16.7	1.739				154.25	69.9575		130.192	59.4596
16.8	3.038				16.8	1.715				154.5	70.1199		130.385	59.6155
16.9	3.009				16.9	1.691				154.75	70.2615		130.577	59.7615
17	2.98				17	1.668				155	70.4256		130.769	59.8975
17.1	2.95				17.1	1.644				155.25	70.5793		130.962	60.0253
17.2	2.921				17.2	1.621				155.5	70.7295		131.154	60.1447
17.3	2.891				17.3	1.597				155.75	70.8573		131.346	60.2526
17.4	2.861				17.4	1.574				156	70.98		131.538	60.3537
17.5	2.831				17.5	1.551				156.25	71.1233		131.731	60.45
17.6	2.8				17.6	1.527				156.5	71.2563		131.923	60.5429
17.7	2.77				17.7	1.504				156.75	71.3841		132.115	60.6324
17.8	2.739				17.8	1.481				157	71.505		132.308	60.7204
17.9	2.708				17.9	1.458				157.25	71.631		132.5	60.8066
18	2.677				18	1.435				157.5	71.7502		132.692	60.8896
18.1	2.645				18.1	1.413				157.75	71.8625		132.885	60.9692
18.2	2.614				18.2	1.39				158	71.9816		133.077	61.0439
18.3	2.582				18.3	1.367				158.25	72.1129		133.269	61.1169
18.4	2.55				18.4	1.345				158.5	72.2372		133.462	61.1898
18.5	2.518				18.5	1.322				158.75	72.3495		133.654	61.2562
18.6	2.485				18.6	1.3				159	72.4514		133.846	61.3192
18.7	2.453				18.7	1.277				159.25	72.5585		134.038	61.3773
18.8	2.42				18.8	1.255				159.5	72.6655		134.231	61.4337
18.9	2.387				18.9	1.233				159.75	72.764		134.423	61.4885
19	2.354				19	1.21				160	72.8607		134.615	61.5432
19.1	2.321				19.1	1.188				160.25	72.9488		134.808	61.5946
19.2	2.287				19.2	1.166				160.5	73.0403		135	61.6444
19.3	2.254				19.3	1.144				160.75	73.1249		135.192	61.6942
19.4	2.22				19.4	1.122				161	73.2147		135.385	61.7439
19.5	2.186				19.5	1.101				161.25	73.3046		135.577	61.7937
19.6	2.152				19.6	1.079				161.5	73.3995		135.769	61.8418
19.7	2.117				19.7	1.057				161.75	73.498		135.962	61.8916
19.8	2.082				19.8	1.036				162	73.5895		136.154	61.9397
19.9	2.048				19.9	1.014				162.25	73.6724		136.346	61.9861
20	2.013				20	0.992				162.5	73.7501		136.538	62.0326
20.1	1.977				20.1	0.971				162.75	73.8244		136.731	62.0774
20.2	1.942				20.2	0.95				163	73.8969		136.923	62.1222
20.3	1.906				20.3	0.928				163.25	73.9729		137.115	62.1686
20.4	1.87				20.4	0.907				163.5	74.0455		137.308	62.2118
20.5	1.834				20.5	0.886				163.75	74.1214		137.5	62.2565
20.6	1.798				20.6	0.865				164	74.1905		137.692	62.3013
20.7	1.762				20.7	0.844				164.25	74.2596		137.885	62.3461
20.8	1.725				20.8	0.823				164.5	74.327		138.077	62.3909
20.9	1.688				20.9	0.802				164.75	74.3943		138.269	62.4357
21	1.651				21	0.781				165	74.4565		138.462	62.4838
21.1	1.614				21.1	0.761				165.25	74.5204		138.654	62.5286
21.2	1.576				21.2	0.74				165.5	74.5843		138.846	62.5767
21.3	1.539				21.3	0.719				165.75	74.6482		139.038	62.6248
21.4	1.501				21.4	0.699				166	74.7155		139.231	62.6746
21.5	1.463				21.5	0.678				166.25	74.7829		139.423	62.726
21.6	1.425				21.6	0.658				166.5	74.8468		139.615	62.7808
21.7	1.386				21.7	0.637				166.75	74.9073		139.808	62.8322
21.8	1.347				21.8	0.617				167	74.9711		140	62.8836
21.9	1.309				21.9	0.597				167.25	75.0368		140.192	62.9351
22	1.269				22	0.577				167.5	75.1024		140.385	62.9865
22.1	1.23				22.1	0.557				167.75	75.1646		140.577	63.0363
22.2	1.191				22.2	0.536				168	75.2267		140.769	63.0893
22.3	1.151				22.3	0.517				168.25	75.301		140.962	63.1408
22.4	1.111				22.4	0.497				168.5	75.3787		141.154	63.1922
22.5	1.071				22.5	0.477				168.75	75.4582		141.346	63.2453
22.6	1.031				22.6	0.457				169	75.5169		141.538	63.3
22.7	0.99				22.7	0.437				169.25	75.5756		141.731	63.3531
22.8	0.949				22.8	0.418				169.5	75.6309		141.923	63.4112
22.9	0.908				22.9	0.398				169.75	75.6913		142.115	63.4692
23	0.867				23	0.378				170	75.7397		142.308	63.5256
23.1	0.826				23.1	0.359				170.25	75.7915		142.5	63.582
23.2	0.784				23.2	0.339				170.5	75.8537		142.692	63.6368
23.3	0.743				23.3	0.32				170.75	75.9176		142.885	63.6899
23.4	0.701				23.4	0.301				171	75.9728		143.077	63.7413
23.5	0.658				23.5	0.281				171.25	76.0212		143.269	63.7944
23.6	0.616				23.6	0.262				171.5	76.0713		143.462	63.8458
23.7	0.573				23.7	0.243				171.75	76.1265		143.654	63.8972
23.8	0.53				23.8	0.224				172	76.1818		143.846	63.9487
23.9	0.487				23.9	0.205				172.25	76.2733		144.038	64.0001
24	0.444				24	0.186				172.5	76.4115		144.231	64.0532
24.1	0.401				24.1	0.167				172.75	76.5946		144.423	64.1079
24.2	0.357				24.2	0.148				173	76.807		144.615	64.1693
24.3	0.313				24.3	0.129				173.25	77.0315		144.808	64.2307
24.4	0.269				24.4	0.111				173.5	77.2664		145	64.2954
24.5	0.225				24.5	0.092				173.75	77.4978		145.192	64.3684
24.6	0.18				24.6	0.073				174	77.7189		145.385	64.448
24.7	0.135				24.7	0.055				174.25	77.9261		145.577	64.5376
24.8	0.09				24.8	0.036				174.5	78.1247		145.769	64.6388
24.9	0.045				24.9	0.018				174.75	78.3354		145.962	64.7483
25	0				25	0				175	78.5323		146.154	64.8694
										175.25	78.7275		146.346	64.9988
										175.5	78.9295		146.538	65.1348
										175.75	79.1316		146.731	65.2758
										176	79.3199		146.923	65.4201
										176.25	79.4839		147.115	65.5661
										176.5	79.6359		147.308	65.7121
										176.75	79.7948		147.5	65.8614
										177	79.9658		147.692	66.014
										177.25	80.1575		147.885	66.1683
										177.5	80.3388		148.077	66.3276
										177.75	80.4908		148.269	66.4885
										178	80.6359		148.462	66.6511
										178.25	80.7809		148.654	66.8136
										178.5	80.9571		148.846	66.9795
										178.75	81.1229		149.038	67.1421
										179	81.2939		149.231	67.308
										179.25	81.4407		149.423	67.4772
										179.5	81.5978		149.615	67.6464
										179.75	81.7412		149.808	67.8156
										180	81.8793		150	67.9898
										180.25	81.9985		150.192	68.164
										180.5	82.1315		150.385	68.3399
										180.75	82.2575		150.577	68.5224
										181	82.3974		150.769	68.7131
										181.25	82.5339		150.962	68.9056
										181.5	82.6617		151.154	69.103
										181.75	82.7774		151.346	69.3004
										182	82.8914		151.538	69.4962
										182.25	83.0019		151.731	69.6853
										182.5	83.1366		151.923	69.8694
										182.75	83.2575		152.115	70.0452
										183	83.3801		152.308	70.2194
										183.25	83.4768		152.5	70.3953
										183.5	83.5787		152.692	70.5745
										183.75	83.6824		152.885	70.7619
										184	83.7946		153.077	70.9544
										184.25	83.8931		153.269	71.1551
										184.5	83.9863		153.462	71.3558
										184.75	84.0692		153.654	71.5566
										185	84.1538		153.846	71.7573
										185.25	84.2454		154.038	71.9547
										185.5	84.33		154.231	72.1504
										185.75	84.4146		154.423	72.3429
										186	84.4924		154.615	72.5303
										186.25	84.577		154.808	72.7145
										186.5	84.653		155	72.897
										186.75	84.7272		155.192	73.0745
										187	84.7946		155.385	73.2536
										187.25	84.8654		155.577	73.4345
										187.5	84.9379		155.769	73.6136
										187.75	85.0156		155.962	73.7911
										188	85.0847		156.154	73.9653
										188.25	85.1521		156.346	74.1329
										188.5	85.2246		156.538	74.2905
										188.75	85.2937		156.731	74.4398
										189	85.3576		156.923	74.5858
										189.25	85.4146		157.115	74.7234
										189.5	85.4785		157.308	74.8578
										189.75	85.5424		157.5	74.9889
										190	85.6063		157.692	75.1183
										190.25	85.6616		157.885	75.2444
										190.5	85.7185		158.077	75.3688
										190.75	85.779		158.269	75.4866
										191	85.836		158.462	75.601
										191.25	85.8895		158.654	75.7072
										191.5	85.9482		158.846	75.8067
										191.75	86.0035		159.038	75.8947
										192	86.0571		159.231	75.9776
										192.25	86.1037		159.423	76.0523
										192.5	86.1503		159.615	76.1219
										192.75	86.1969		159.808	76.185
										193	86.2436		160	76.2447
										193.25	86.2902		160.192	76.3011
										193.5	86.3247		160.385	76.3542
										193.75	86.3593		160.577	76.4073
										194	86.3921		160.769	76.4554
										194.25	86.4318		160.962	76.5002
										194.5	86.475		161.154	76.5433
										194.75	86.5095		161.346	76.5864
										195	86.5475		161.538	76.6262
										195.25	86.5803		161.731	76.6677
										195.5	86.6114		161.923	76.7075
										195.75	86.6321		162.115	76.7457
										196	86.6425		162.308	76.7822
										196.25	86.6512		162.5	76.8187
										196.5	86.6563		162.692	76.8535
										196.75	86.6632		162.885	76.8867
										197	86.6719		163.077	76.9199
										197.25	86.684		163.269	76.9497
										197.5	86.6978		163.462	76.9796
										197.75	86.7099		163.654	77.0078
										198	86.7237		163.846	77.0344
										198.25	86.7375		164.038	77.0626
										198.5	86.7582		164.231	77.0908
										198.75	86.7807		164.423	77.1156
										199	86.8049		164.615	77.1405
										199.25	86.8273		164.808	77.1654
										199.5	86.8446		165	77.1886
										199.75	86.8636		165.192	77.2119
										200	86.8878		165.385	77.2334
										200.25	86.9223		165.577	77.2583
										200.5	86.962		165.769	77.2799
										200.75	87.0346		165.962	77.3014
										201	87.1399		166.154	77.323
										201.25	87.2798		166.346	77.3446
										201.5	87.4387		166.538	77.3645
										201.75	87.639		166.731	77.386
										202	87.8394		166.923	77.406
										202.25	88.0691		167.115	77.4259
										202.5	88.2867		167.308	77.4441
										202.75	88.4766		167.5	77.464
										203	88.6407		167.692	77.4806
										203.25	88.7771		167.885	77.5022
										203.5	88.9222		168.077	77.5221
										203.75	89.0517		168.269	77.5436
										204	89.1951		168.462	77.5652
										204.25	89.3522		168.654	77.5868
										204.5	89.506		168.846	77.6083
										204.75	89.6614		169.038	77.6316
										205	89.7961		169.231	77.6565
										205.25	89.9308		169.423	77.678
										205.5	90.05		169.615	77.7012
										205.75	90.1812		169.808	77.7261
										206	90.3246		170	77.751
										206.25	90.461		170.192	77.7759
										206.5	90.5992		170.385	77.8041
										206.75	90.727		170.577	77.8323
										207	90.853		170.769	77.8605
										207.25	90.9653		170.962	77.8904
										207.5	91.0689		171.154	77.9219
										207.75	91.1881		171.346	77.9534
										208	91.3004		171.538	77.9899
										208.25	91.4195		171.731	78.028
										208.5	91.5249		171.923	78.0679
										208.75	91.6302		172.115	78.1143
										209	91.72		172.308	78.1658
										209.25	91.8081		172.5	78.2255
										209.5	91.8996		172.692	78.2918
										209.75	91.9981		172.885	78.3698
										210	92.0931		173.077	78.4561
										210.25	92.1829		173.269	78.5523
										210.5	92.2692		173.462	78.6568
										210.75	92.3608		173.654	78.7696
										211	92.4506		173.846	78.8907
										211.25	92.5369		174.038	79.0184
										211.5	92.6198		174.231	79.1478
										211.75	92.6958		174.423	79.2806
										212	92.7701		174.615	79.4182
										212.25	92.8374		174.808	79.5559
										212.5	92.9048		175	79.6936
										212.75	92.9756		175.192	79.833
										213	93.0499		175.385	79.9707
										213.25	93.1258		175.577	80.1084
										213.5	93.1984		175.769	80.2444
										213.75	93.2657		175.962	80.3837
										214	93.3279		176.154	80.5231
										214.25	93.3918		176.346	80.6625
										214.5	93.4592		176.538	80.8084
										214.75	93.5282		176.731	80.9544
										215	93.5939		176.923	81.1021
										215.25	93.6578		177.115	81.253
										215.5	93.7165		177.308	81.4073
										215.75	93.7752		177.5	81.5666
										216	93.8322		177.692	81.7308
										216.25	93.8892		177.885	81.9
										216.5	93.9445		178.077	82.0725
										216.75	93.9997		178.269	82.2467
										217	94.0584		178.462	82.4209
										217.25	94.112		178.654	82.5935
										217.5	94.1655		178.846	82.7627
										217.75	94.2121		179.038	82.9286
										218	94.2622		179.231	83.0911
										218.25	94.3106		179.423	83.2537
										218.5	94.3589		179.615	83.4163
										218.75	94.409		179.808	83.5822
										219	94.4505		180	83.7497
										219.25	94.4902		180.192	83.9206
										219.5	94.5265		180.385	84.0915
										219.75	94.5627		180.577	84.2607
										220	94.5973		180.769	84.4266
										220.25	94.6249		180.962	84.5958
										220.5	94.6456		181.154	84.765
										220.75	94.6629		181.346	84.9326
										221	94.6733		181.538	85.1034
										221.25	94.6785		181.731	85.2693
										221.5	94.6785		181.923	85.4319
										221.75	94.6767		182.115	85.5928
										222	94.6733		182.308	85.7504
										222.25	94.6715		182.5	85.9047
										222.5	94.6715		182.692	86.0573
										222.75	94.6715		182.885	86.2066
										223	94.6715		183.077	86.3542
										223.25	94.6681		183.269	86.5002
										223.5	94.6681		183.462	86.6446
										223.75	94.6664		183.654	86.7839
										224	94.6681		183.846	86.92
										224.25	94.6664		184.038	87.051
										224.5	94.6629		184.231	87.1738
										224.75	94.6577		184.423	87.2916
										225	94.6508		184.615	87.4027
										225.25	94.6456		184.808	87.5072
										225.5	94.6387		185	87.6018
										225.75	94.6284		185.192	87.6963
										226	94.6215		185.385	87.7809
										226.25	94.6111		185.577	87.8606
										226.5	94.6059		185.769	87.9336
										226.75	94.6059		185.962	88.0016
										227	94.6077		186.154	88.0663
										227.25	94.6163		186.346	88.126
										227.5	94.6197		186.538	88.1791
										227.75	94.6266		186.731	88.2272
										228	94.6266		186.923	88.272
										228.25	94.6266		187.115	88.3118
										228.5	94.6197		187.308	88.35
										228.75	94.6077		187.5	88.3831
										229	94.5973		187.692	88.413
										229.25	94.5835		187.885	88.4362
										229.5	94.5748		188.077	88.4578
										229.75	94.5714		188.269	88.4777
										230	94.5748		188.462	88.4943
										230.25	94.599		188.654	88.5075
										230.5	94.6508		188.846	88.5192
										230.75	94.7406		189.038	88.5291
										231	94.865		189.231	88.5358
										231.25	95.0066		189.423	88.5407
										231.5	95.1586		189.615	88.5424
										231.75	95.2967		189.808	88.5424
										232	95.4228		190	88.5407
										232.25	95.542		190.192	88.5391
										232.5	95.6612		190.385	88.5341
										232.75	95.7855		190.577	88.5275
										233	95.9012		190.769	88.5208
										233.25	96.0135		190.962	88.5125
										233.5	96.1292		191.154	88.5042
										233.75	96.2535		191.346	88.4976
										234	96.383		191.538	88.4893
										234.25	96.5005		191.731	88.4793
										234.5	96.6058		191.923	88.4694
										234.75	96.7112		192.115	88.4611
										235	96.8148		192.308	88.4511
										235.25	96.9202		192.5	88.4429
										235.5	97.0065		192.692	88.4329
										235.75	97.0946		192.885	88.423
										236	97.1809		193.077	88.4146
										236.25	97.2708		193.269	88.4047
										236.5	97.3554		193.462	88.3948
										236.75	97.4296		193.654	88.3848
										237	97.5212		193.846	88.3782
										237.25	97.6093		194.038	88.3699
										237.5	97.7042		194.231	88.3632
										237.75	97.7871		194.423	88.3549
										238	97.8718		194.615	88.35
										238.25	97.9443		194.808	88.3433
										238.5	98.0048		195	88.3383
										238.75	98.0721		195.192	88.3334
										239	98.1446		195.385	88.3284
										239.25	98.2258		195.577	88.3251
										239.5	98.3104		195.769	88.3217
										239.75	98.3881		195.962	88.3184
										240	98.4607		196.154	88.3151
										240.25	98.5229		196.346	88.3135
										240.5	98.5919		196.538	88.3101
										240.75	98.6679		196.731	88.3085
										241	98.7456		196.923	88.3068
										241.25	98.8268		197.115	88.3052
										241.5	98.9045		197.308	88.3035
										241.75	98.9805		197.5	88.3035
										242	99.0479		197.692	88.3019
										242.25	99.1135		197.885	88.3002
										242.5	99.174		198.077	88.3002
										242.75	99.231		198.269	88.3002
										243	99.2897		198.462	88.3002
										243.25	99.3449		198.654	88.3035
										243.5	99.4002		198.846	88.3052
										243.75	99.4537		199.038	88.3068
										244	99.5055		199.231	88.3085
										244.25	99.5539		199.423	88.3118
										244.5	99.5971		199.615	88.3135
										244.75	99.642		199.808	88.3168
										245	99.6886		200	88.3217
										245.25	99.7318		200.192	88.3267
										245.5	99.7681		200.385	88.3317
										245.75	99.7974		200.577	88.3383
										246	99.8251		200.769	88.35
										246.25	99.8458		200.962	88.3649
										246.5	99.8631		201.154	88.3914
										246.75	99.8769		201.346	88.4246
										247	99.8855		201.538	88.4677
										247.25	99.8959		201.731	88.5225
										247.5	99.9045		201.923	88.5905
										247.75	99.9131		202.115	88.6668
										248	99.9218		202.308	88.7498
										248.25	99.927		202.5	88.8443
										248.5	99.9304		202.692	88.9438
										248.75	99.9339		202.885	89.0467
										249	99.9373		203.077	89.1545
										249.25	99.9408		203.269	89.2673
										249.5	99.9425		203.462	89.3835
										249.75	99.9442		203.654	89.5046
										250	99.9442		203.846	89.6273
										250.25	99.9425		204.038	89.7501
										250.5	99.9373		204.231	89.8729
										250.75	99.9321		204.423	89.9956
										251	99.9252		204.615	90.1184
										251.25	99.9166		204.808	90.2395
										251.5	99.9079		205	90.3622
										251.75	99.8959		205.192	90.4867
										252	99.8838		205.385	90.6127
										252.25	99.87		205.577	90.7455
										252.5	99.8544		205.769	90.8832
										252.75	99.8371		205.962	91.0225
										253	99.8164		206.154	91.1652
										253.25	99.7957		206.346	91.3029
										253.5	99.7732		206.538	91.4406
										253.75	99.7421		206.731	91.5716
										254	99.7111		206.923	91.7027
										254.25	99.6644		207.115	91.8321
										254.5	99.6144		207.308	91.9648
										254.75	99.5556		207.5	92.0958
										255	99.5073		207.692	92.2269
										255.25	99.4624		207.885	92.3563
										255.5	99.4106		208.077	92.4873
										255.75	99.3536		208.269	92.6184
										256	99.2862		208.462	92.7494
										256.25	99.2223		208.654	92.8855
										256.5	99.1498		208.846	93.0199
										256.75	99.0669		209.038	93.1559
										257	98.9909		209.231	93.2886
										257.25	98.9184		209.423	93.423
										257.5	98.8579		209.615	93.5557
										257.75	98.8061		209.808	93.6901
										258	98.7767		210	93.8261
										258.25	98.7716		210.192	93.9655
										258.5	98.775		210.385	94.1098
										258.75	98.7905		210.577	94.2574
										259	98.813		210.769	94.4067
										259.25	98.8441		210.962	94.5544
										259.5	98.8752		211.154	94.7004
										259.75	98.9063		211.346	94.8414
										260	98.9512		211.538	94.9774
										260.25	99.0047		211.731	95.1118
										260.5	99.0634		211.923	95.2412
										260.75	99.1308		212.115	95.3672
										261	99.2068		212.308	95.4884
										261.25	99.3052		212.5	95.6061
										261.5	99.4088		212.692	95.7173
										261.75	99.5176		212.885	95.8218
										262	99.6213		213.077	95.9197
										262.25	99.7197		213.269	96.0109
										262.5	99.813		213.462	96.0972
										262.75	99.9114		213.654	96.1752
										263	100.017		213.846	96.2481
										263.25	100.126		214.038	96.3145
										263.5	100.231		214.231	96.3759
										263.75	100.326		214.423	96.4323
										264	100.419		214.615	96.4854
										264.25	100.509		214.808	96.5401
										264.5	100.583		215	96.5899
										264.75	100.659		215.192	96.633
										265	100.735		215.385	96.6745
										265.25	100.822		215.577	96.7143
										265.5	100.92		215.769	96.7475
										265.75	101.017		215.962	96.7807
										266	101.103		216.154	96.8089
										266.25	101.162		216.346	96.8337
										266.5	101.207		216.538	96.857
										266.75	101.257		216.731	96.8752
										267	101.315		216.923	96.8935
										267.25	101.381		217.115	96.9101
										267.5	101.442		217.308	96.9233
										267.75	101.495		217.5	96.9366
										268	101.547		217.692	96.9482
										268.25	101.597		217.885	96.9582
										268.5	101.644		218.077	96.9681
										268.75	101.683		218.269	96.9764
										269	101.718		218.462	96.9864
										269.25	101.747		218.654	96.9947
										269.5	101.77		218.846	97.0013
										269.75	101.787		219.038	97.0096
										270	101.799		219.231	97.0146
										270.25	101.811		219.423	97.0195
										270.5	101.822		219.615	97.0245
										270.75	101.827		219.808	97.0262
										271	101.832		220	97.0295
										271.25	101.837		220.192	97.0312
										271.5	101.842		220.385	97.0312
										271.75	101.847		220.577	97.0295
										272	101.849		220.769	97.0279
										272.25	101.854		220.962	97.0262
										272.5	101.856		221.154	97.0195
										272.75	101.861		221.346	97.0129
										273	101.863		221.538	97.0046
										273.25	101.868		221.731	96.9963
										273.5	101.873		221.923	96.988
										273.75	101.877		222.115	96.9814
										274	101.879		222.308	96.9714
										274.25	101.88		222.5	96.9615
										274.5	101.88		222.692	96.9515
										274.75	101.88		222.885	96.9399
										275	101.879		223.077	96.93
										275.25	101.879		223.269	96.92
										275.5	101.873		223.462	96.9084
										275.75	101.868		223.654	96.8968
										276	101.863		223.846	96.8852
										276.25	101.854		224.038	96.8719
										276.5	101.847		224.231	96.8603
										276.75	101.835		224.423	96.8503
										277	101.82		224.615	96.8404
										277.25	101.794		224.808	96.8288
										277.5	101.77		225	96.8188
										277.75	101.742		225.192	96.8089
										278	101.711		225.385	96.8006
										278.25	101.675		225.577	96.7906
										278.5	101.638		225.769	96.7823
										278.75	101.602		225.962	96.7757
										279	101.561		226.154	96.7674
										279.25	101.509		226.346	96.7574
										279.5	101.459		226.538	96.7492
										279.75	101.41		226.731	96.7408
										280	101.366		226.923	96.7326
										280.25	101.321		227.115	96.7276
										280.5	101.276		227.308	96.721
										280.75	101.226		227.5	96.7143
										281	101.172		227.692	96.7077
										281.25	101.108		227.885	96.701
										281.5	101.037		228.077	96.6961
										281.75	100.963		228.269	96.6911
										282	100.892		228.462	96.6861
										282.25	100.815		228.654	96.6828
										282.5	100.74		228.846	96.6795
										282.75	100.663		229.038	96.6762
										283	100.583		229.231	96.6745
										283.25	100.488		229.423	96.6778
										283.5	100.388		229.615	96.6795
										283.75	100.307		229.808	96.6811
										284	100.222		230	96.6844
										284.25	100.127		230.192	96.6878
										284.5	100.025		230.385	96.6944
										284.75	99.927		230.577	96.7044
										285	99.8458		230.769	96.7226
										285.25	99.7612		230.962	96.7458
										285.5	99.6886		231.154	96.779
										285.75	99.6092		231.346	96.8221
										286	99.5297		231.538	96.8752
										286.25	99.4416		231.731	96.9383
										286.5	99.3501		231.923	97.0096
										286.75	99.2603		232.115	97.0876
										287	99.1653		232.308	97.1672
										287.25	99.0738		232.5	97.2535
										287.5	98.9805		232.692	97.3397
										287.75	98.8838		232.885	97.4276
										288	98.7836		233.077	97.5156
										288.25	98.6904		233.269	97.6068
										288.5	98.6368		233.462	97.6964
										288.75	98.6144		233.654	97.7893
										289	98.6265		233.846	97.8822
										289.25	98.6558		234.038	97.9751
										289.5	98.7025		234.231	98.068
										289.75	98.756		234.423	98.1642
										290	98.8165		234.615	98.2588
										290.25	98.8804		234.808	98.3533
										290.5	98.9546		235	98.4479
										290.75	99.0341		235.192	98.5425
										291	99.1187		235.385	98.6337
										291.25	99.1999		235.577	98.7266
										291.5	99.2707		235.769	98.8129
										291.75	99.3311		235.962	98.8975
										292	99.3864		236.154	98.9788
										292.25	99.4451		236.346	99.0601
										292.5	99.5038		236.538	99.138
										292.75	99.5695		236.731	99.216
										293	99.6333		236.923	99.294
										293.25	99.6972		237.115	99.3719
										293.5	99.7491		237.308	99.4499
										293.75	99.7957		237.5	99.5295
										294	99.844		237.692	99.6091
										294.25	99.8959		237.885	99.6904
										294.5	99.9442		238.077	99.775
										294.75	99.9891		238.269	99.858
										295	100.029		238.462	99.9443
										295.25	100.055		238.654	100.032
										295.5	100.072		238.846	100.122
										295.75	100.082		239.038	100.211
										296	100.088		239.231	100.306
										296.25	100.093		239.423	100.402
										296.5	100.098		239.615	100.502
										296.75	100.101		239.808	100.601
										297	100.105		240	100.702
										297.25	100.11		240.192	100.805
										297.5	100.113		240.385	100.908
										297.75	100.12		240.577	101.014
										298	100.126		240.769	101.12
										298.25	100.134		240.962	101.225
										298.5	100.139		241.154	101.329
										298.75	100.143		241.346	101.431
										299	100.146		241.538	101.532
										299.25	100.146		241.731	101.631
										299.5	100.145		241.923	101.731
										299.75	100.143		242.115	101.827
										300	100.143		242.308	101.918
										300.25	100.145		242.5	102.005
										300.5	100.146		242.692	102.088
										300.75	100.148		242.885	102.164
										301	100.148		243.077	102.239
										301.25	100.148		243.269	102.305
										301.5	100.148		243.462	102.37
										301.75	100.146		243.654	102.431
										302	100.145		243.846	102.491
										302.25	100.139		244.038	102.544
										302.5	100.132		244.231	102.597
										302.75	100.124		244.423	102.643
										303	100.11		244.615	102.683
										303.25	100.094		244.808	102.72
										303.5	100.07		245	102.75
										303.75	100.043		245.192	102.774
										304	100.01		245.385	102.794
										304.25	99.9736		245.577	102.813
										304.5	99.9373		245.769	102.826
										304.75	99.8993		245.962	102.837
										305	99.8579		246.154	102.846
										305.25	99.8095		246.346	102.856
										305.5	99.7594		246.538	102.862
										305.75	99.7093		246.731	102.871
										306	99.6506		246.923	102.876
										306.25	99.5919		247.115	102.881
										306.5	99.5297		247.308	102.886
										306.75	99.471		247.5	102.891
										307	99.4106		247.692	102.892
										307.25	99.3432		247.885	102.896
										307.5	99.2759		248.077	102.899
										307.75	99.2068		248.269	102.9
										308	99.136		248.462	102.902
										308.25	99.06		248.654	102.9
										308.5	98.9805		248.846	102.899
										308.75	98.9045		249.038	102.896
										309	98.8286		249.231	102.892
										309.25	98.7664		249.423	102.884
										309.5	98.6973		249.615	102.874
										309.75	98.6196		249.808	102.859
										310	98.5263		250	102.837
										310.25	98.433		250.192	102.814
										310.5	98.3484		250.385	102.788
										310.75	98.2707		250.577	102.754
										311	98.1947		250.769	102.72
										311.25	98.1187		250.962	102.683
										311.5	98.0427		251.154	102.643
										311.75	97.9702		251.346	102.604
										312	97.8994		251.538	102.562
										312.25	97.8182		251.731	102.522
										312.5	97.7301		251.923	102.481
										312.75	97.6369		252.115	102.439
										313	97.5488		252.308	102.395
										313.25	97.4469		252.5	102.351
										313.5	97.3554		252.692	102.308
										313.75	97.2483		252.885	102.263
										314	97.155		253.077	102.219
										314.25	97.0462		253.269	102.172
										314.5	96.934		253.462	102.126
										314.75	96.8131		253.654	102.078
										315	96.6922		253.846	102.031
										315.25	96.5747		254.038	101.986
										315.5	96.4608		254.231	101.94
										315.75	96.3416		254.423	101.894
										316	96.2224		254.615	101.847
										316.25	96.0964		254.808	101.802
										316.5	95.9755		255	101.757
										316.75	95.8511		255.192	101.713
										317	95.7216		255.385	101.67
										317.25	95.5903		255.577	101.625
										317.5	95.4574		255.769	101.582
										317.75	95.3261		255.962	101.537
										318	95.2		256.154	101.495
										318.25	95.0878		256.346	101.452
										318.5	94.9997		256.538	101.411
										318.75	94.9462		256.731	101.369
										319	94.9254		256.923	101.328
										319.25	94.9306		257.115	101.286
										319.5	94.9496		257.308	101.245
										319.75	94.979		257.5	101.205
										320	95.0066		257.692	101.165
										320.25	95.0377		257.885	101.127
										320.5	95.0722		258.077	101.087
										320.75	95.105		258.269	101.049
										321	95.1327		258.462	101.011
										321.25	95.1534		258.654	100.973
										321.5	95.1758		258.846	100.936
										321.75	95.1914		259.038	100.901
										322	95.2035		259.231	100.867
										322.25	95.2104		259.423	100.832
										322.5	95.219		259.615	100.8
										322.75	95.2294		259.808	100.769
										323	95.2363		260	100.739
										323.25	95.2467		260.192	100.711
										323.5	95.2553		260.385	100.686
										323.75	95.2656		260.577	100.663
										324	95.276		260.769	100.641
										324.25	95.2829		260.962	100.623
										324.5	95.2916		261.154	100.609
										324.75	95.3002		261.346	100.601
										325	95.3106		261.538	100.6
										325.25	95.3209		261.731	100.598
										325.5	95.3278		261.923	100.601
										325.75	95.3382		262.115	100.613
										326	95.3451		262.308	100.629
										326.25	95.3537		262.5	100.654
										326.5	95.3606		262.692	100.689
										326.75	95.3693		262.885	100.727
										327	95.3779		263.077	100.772
										327.25	95.3848		263.269	100.823
										327.5	95.39		263.462	100.878
										327.75	95.3952		263.654	100.935
										328	95.3986		263.846	100.993
										328.25	95.4004		264.038	101.057
										328.5	95.3952		264.231	101.12
										328.75	95.3883		264.423	101.185
										329	95.3762		264.615	101.251
										329.25	95.3641		264.808	101.321
										329.5	95.3486		265	101.391
										329.75	95.3278		265.192	101.464
										330	95.3019		265.385	101.535
										330.25	95.2726		265.577	101.608
										330.5	95.2415		265.769	101.681
										330.75	95.2052		265.962	101.754
										331	95.1689		266.154	101.829
										331.25	95.1309		266.346	101.905
										331.5	95.0895		266.538	101.985
										331.75	95.048		266.731	102.064
										332	95.0049		266.923	102.146
										332.25	94.9565		267.115	102.227
										332.5	94.9064		267.308	102.308
										332.75	94.8494		267.5	102.39
										333	94.7942		267.692	102.471
										333.25	94.7389		267.885	102.549
										333.5	94.6819		268.077	102.627
										333.75	94.6215		268.269	102.705
										334	94.5558		268.462	102.781
										334.25	94.4902		268.654	102.859
										334.5	94.4246		268.846	102.942
										334.75	94.3607		269.038	103.023
										335	94.2899		269.231	103.11
										335.25	94.2139		269.423	103.197
										335.5	94.1362		269.615	103.289
										335.75	94.0602		269.808	103.377
										336	93.9894		270	103.465
										336.25	93.9168		270.192	103.551
										336.5	93.846		270.385	103.634
										336.75	93.77		270.577	103.712
										337	93.6871		270.769	103.79
										337.25	93.606		270.962	103.866
										337.5	93.5265		271.154	103.942
										337.75	93.4436		271.346	104.02
										338	93.3573		271.538	104.097
										338.25	93.2657		271.731	104.176
										338.5	93.1776		271.923	104.254
										338.75	93.0861		272.115	104.332
										339	92.9946		272.308	104.41
										339.25	92.8979		272.5	104.483
										339.5	92.8046		272.692	104.554
										339.75	92.7096		272.885	104.619
										340	92.6233		273.077	104.679
										340.25	92.5352		273.269	104.732
										340.5	92.4402		273.462	104.783
										340.75	92.328		273.654	104.83
										341	92.214		273.846	104.875
										341.25	92.0948		274.038	104.914
										341.5	91.9756		274.231	104.949
										341.75	91.8565		274.423	104.984
										342	91.7304		274.615	105.014
										342.25	91.6043		274.808	105.039
										342.5	91.4765		275	105.062
										342.75	91.3539		275.192	105.084
										343	91.2123		275.385	105.099
										343.25	91.0672		275.577	105.112
										343.5	90.9049		275.769	105.122
										343.75	90.7598		275.962	105.128
										344	90.6113		276.154	105.135
										344.25	90.4576		276.346	105.14
										344.5	90.3004		276.538	105.143
										344.75	90.1415		276.731	105.145
										345	89.9913		276.923	105.143
										345.25	89.8427		277.115	105.14
										345.5	89.7167		277.308	105.133
										345.75	89.5975		277.5	105.128
										346	89.4628		277.692	105.12
										346.25	89.2953		277.885	105.11
										346.5	89.1139		278.077	105.097
										346.75	88.9032		278.269	105.08
										347	88.6822		278.462	105.059
										347.25	88.4594		278.654	105.036
										347.5	88.259		278.846	105.011
										347.75	88.0794		279.038	104.979
										348	87.9154		279.231	104.946
										348.25	87.772		279.423	104.909
										348.5	87.6528		279.615	104.87
										348.75	87.5579		279.808	104.825
										349	87.4974		280	104.78
										349.25	87.468		280.192	104.727
										349.5	87.456		280.385	104.672
										349.75	87.449		280.577	104.616
										350	87.449		280.769	104.556
										350.25	87.4525		280.962	104.491
										350.5	87.4611		281.154	104.428
										350.75	87.4715		281.346	104.36
										351	87.4801		281.538	104.289
										351.25	87.4888		281.731	104.218
										351.5	87.4957		281.923	104.141
										351.75	87.506		282.115	104.067
										352	87.5164		282.308	103.99
										352.25	87.5268		282.5	103.914
										352.5	87.5371		282.692	103.836
										352.75	87.5492		282.885	103.756
										353	87.5596		283.077	103.677
										353.25	87.5682		283.269	103.596
										353.5	87.5751		283.462	103.513
										353.75	87.5803		283.654	103.433
										354	87.5786		283.846	103.352
										354.25	87.5751		284.038	103.27
										354.5	87.5682		284.231	103.191
										354.75	87.5596		284.423	103.113
										355	87.5458		284.615	103.033
										355.25	87.525		284.808	102.954
										355.5	87.5043		285	102.876
										355.75	87.4784		285.192	102.798
										356	87.4542		285.385	102.72
										356.25	87.4231		285.577	102.642
										356.5	87.392		285.769	102.565
										356.75	87.3592		285.962	102.489
										357	87.3264		286.154	102.416
										357.25	87.2919		286.346	102.34
										357.5	87.2539		286.538	102.263
										357.75	87.2124		286.731	102.185
										358	87.171		286.923	102.108
										358.25	87.1244		287.115	102.03
										358.5	87.0743		287.308	101.953
										358.75	87.019		287.5	101.88
										359	86.9707		287.692	101.807
										359.25	86.924		287.885	101.739
										359.5	86.8688		288.077	101.673
										359.75	86.8083		288.269	101.61
										360	86.7444		288.462	101.548
										360.25	86.684		288.654	101.487
										360.5	86.6201		288.846	101.427
										360.75	86.5527		289.038	101.364
										361	86.4836		289.231	101.305
										361.25	86.4076		289.423	101.243
										361.5	86.3316		289.615	101.187
										361.75	86.2539		289.808	101.132
										362	86.1831		290	101.082
										362.25	86.1123		290.192	101.034
										362.5	86.0311		290.385	100.991
										362.75	85.9431		290.577	100.956
										363	85.8533		290.769	100.93
										363.25	85.7669		290.962	100.911
										363.5	85.6875		291.154	100.903
										363.75	85.608		291.346	100.9
										364	85.532		291.538	100.9
										364.25	85.4526		291.731	100.903
										364.5	85.3714		291.923	100.911
										364.75	85.2885		292.115	100.925
										365	85.1987		292.308	100.943
										365.25	85.1037		292.5	100.965
										365.5	85.0001		292.692	100.986
										365.75	84.8948		292.885	101.009
										366	84.7877		293.077	101.034
										366.25	84.684		293.269	101.057
										366.5	84.577		293.462	101.084
										366.75	84.4768		293.654	101.109
										367	84.3732		293.846	101.134
										367.25	84.2661		294.038	101.16
										367.5	84.1469		294.231	101.185
										367.75	84.0243		294.423	101.213
										368	83.8982		294.615	101.242
										368.25	83.7791		294.808	101.273
										368.5	83.6547		295	101.303
										368.75	83.5286		295.192	101.333
										369	83.3974		295.385	101.364
										369.25	83.2627		295.577	101.397
										369.5	83.1245		295.769	101.432
										369.75	82.9777		295.962	101.469
										370	82.824		296.154	101.505
										370.25	82.672		296.346	101.543
										370.5	82.5097		296.538	101.582
										370.75	82.3543		296.731	101.618
										371	82.2023		296.923	101.655
										371.25	82.0555		297.115	101.693
										371.5	81.9052		297.308	101.733
										371.75	81.7377		297.5	101.769
										372	81.5598		297.692	101.806
										372.25	81.375		297.885	101.844
										372.5	81.1902		298.077	101.882
										372.75	80.9968		298.269	101.92
										373	80.7999		298.462	101.96
										373.25	80.6134		298.654	101.998
										373.5	80.4217		298.846	102.038
										373.75	80.2335		299.038	102.076
										374	80.0348		299.231	102.117
										374.25	79.8362		299.423	102.157
										374.5	79.629		299.615	102.202
										374.75	79.4045		299.808	102.244
										375	79.1869		300	102.288
										375.25	78.971		300.192	102.331
										375.5	78.7707		300.385	102.375
										375.75	78.5651		300.577	102.418
										376	78.3648		300.769	102.461
										376.25	78.1662		300.962	102.506
										376.5	77.9676		301.154	102.549
										376.75	77.7638		301.346	102.594
										377	77.5531		301.538	102.635
										377.25	77.351		301.731	102.68
										377.5	77.1662		301.923	102.721
										377.75	76.997		302.115	102.766
										378	76.864		302.308	102.809
										378.25	76.7707		302.5	102.851
										378.5	76.7172		302.692	102.891
										378.75	76.6878		302.885	102.929
										379	76.6723		303.077	102.964
										379.25	76.6637		303.269	102.995
										379.5	76.6533		303.462	103.025
										379.75	76.6429		303.654	103.05
										380	76.6291		303.846	103.073
										380.25	76.6101		304.038	103.091
										380.5	76.5894		304.231	103.106
										380.75	76.5618		304.423	103.118
										381	76.5358		304.615	103.128
										381.25	76.5013		304.808	103.134
										381.5	76.4685		305	103.136
										381.75	76.4322		305.192	103.136
										382	76.3908		305.385	103.133
										382.25	76.3476		305.577	103.128
										382.5	76.301		305.769	103.123
										382.75	76.2561		305.962	103.118
										383	76.2094		306.154	103.111
										383.25	76.1594		306.346	103.1
										383.5	76.1093		306.538	103.091
										383.75	76.0557		306.731	103.081
										384	76.0005		306.923	103.068
										384.25	75.94		307.115	103.056
										384.5	75.8796		307.308	103.043
										384.75	75.8139		307.5	103.027
										385	75.7483		307.692	103.005
										385.25	75.6827		307.885	102.982
										385.5	75.6222		308.077	102.955
										385.75	75.5618		308.269	102.927
										386	75.4996		308.462	102.892
										386.25	75.4323		308.654	102.852
										386.5	75.3632		308.846	102.809
										386.75	75.2889		309.038	102.761
										387	75.2095		309.231	102.708
										387.25	75.1266		309.423	102.647
										387.5	75.0402		309.615	102.584
										387.75	74.9539		309.808	102.514
										388	74.8675		310	102.441
										388.25	74.7846		310.192	102.365
										388.5	74.7		310.385	102.285
										388.75	74.6154		310.577	102.2
										389	74.5325		310.769	102.117
										389.25	74.4479		310.962	102.03
										389.5	74.3598		311.154	101.935
										389.75	74.2665		311.346	101.839
										390	74.1715		311.538	101.739
										390.25	74.0765		311.731	101.635
										390.5	73.9815		311.923	101.53
										390.75	73.8883		312.115	101.426
										391	73.7864		312.308	101.32
										391.25	73.6776		312.5	101.215
										391.5	73.5636		312.692	101.114
										391.75	73.4462		312.885	101.013
										392	73.3322		313.077	100.915
										392.25	73.2199		313.269	100.819
										392.5	73.1008		313.462	100.722
										392.75	72.9799		313.654	100.624
										393	72.859		313.846	100.525
										393.25	72.7433		314.038	100.425
										393.5	72.6224		314.231	100.324
										393.75	72.4928		314.423	100.226
										394	72.365		314.615	100.127
										394.25	72.2338		314.808	100.029
										394.5	72.087		315	99.9293
										394.75	71.9385		315.192	99.8315
										395	71.7882		315.385	99.7352
										395.25	71.6397		315.577	99.6374
										395.5	71.4894		315.769	99.5411
										395.75	71.3409		315.962	99.4433
										396	71.1941		316.154	99.3437
										396.25	71.0456		316.346	99.2442
										396.5	70.8815		316.538	99.143
										396.75	70.7105		316.731	99.0435
										397	70.5378		316.923	98.9439
										397.25	70.3755		317.115	98.8427
										397.5	70.208		317.308	98.7415
										397.75	70.0353		317.5	98.6403
										398	69.8487		317.692	98.5391
										398.25	69.6691		317.885	98.4396
										398.5	69.4843		318.077	98.3401
										398.75	69.2961		318.269	98.2438
										399	69.0975		318.462	98.1476
										399.25	68.8902		318.654	98.0498
										399.5	68.6882		318.846	97.9552
										399.75	68.4861		319.038	97.859
										400	68.2927		319.231	97.7611
										400.25	68.1027		319.423	97.6649
										400.5	67.9041		319.615	97.5637
										400.75	67.7107		319.808	97.4625
										401	67.4861		320	97.3596
										401.25	67.2616		320.192	97.2568
										401.5	67.0147		320.385	97.1556
										401.75	66.778		320.577	97.0594
										402	66.5242		320.769	96.9665
										402.25	66.2686		320.962	96.8785
										402.5	66.0095		321.154	96.7973
										402.75	65.7539		321.346	96.7226
										403	65.5052		321.538	96.6513
										403.25	65.2703		321.731	96.5849
										403.5	65.0631		321.923	96.5235
										403.75	64.8368		322.115	96.4638
										404	64.5899		322.308	96.4057
										404.25	64.3101		322.5	96.3543
										404.5	64.0148		322.692	96.3062
										404.75	63.7091		322.885	96.2664
										405	63.4328		323.077	96.2349
										405.25	63.1962		323.269	96.2117
										405.5	62.9993		323.462	96.1951
										405.75	62.8231		323.654	96.1834
										406	62.6798		323.846	96.1801
										406.25	62.5779		324.038	96.1801
										406.5	62.495		324.231	96.1801
										406.75	62.4328		324.423	96.1834
										407	62.3758		324.615	96.1868
										407.25	62.3223		324.808	96.1934
										407.5	62.2687		325	96.2017
										407.75	62.2135		325.192	96.21
										408	62.153		325.385	96.2199
										408.25	62.0891		325.577	96.2316
										408.5	62.0252		325.769	96.2415
										408.75	61.963		325.962	96.2531
										409	61.894		326.154	96.2647
										409.25	61.8231		326.346	96.278
										409.5	61.7472		326.538	96.2946
										409.75	61.6712		326.731	96.3128
										410	61.5969		326.923	96.3294
										410.25	61.5192		327.115	96.3477
										410.5	61.4397		327.308	96.3659
										410.75	61.3638		327.5	96.3858
										411	61.286		327.692	96.4057
										411.25	61.2118		327.885	96.4223
										411.5	61.1306		328.077	96.4439
										411.75	61.0494		328.269	96.4621
										412	60.9631		328.462	96.4787
										412.25	60.875		328.654	96.497
										412.5	60.78		328.846	96.5152
										412.75	60.6902		329.038	96.5335
										413	60.5935		329.231	96.5517
										413.25	60.4968		329.423	96.57
										413.5	60.3914		329.615	96.5882
										413.75	60.2913		329.808	96.6065
										414	60.1928		330	96.6231
										414.25	60.0857		330.192	96.6397
										414.5	59.9718		330.385	96.6579
										414.75	59.8491		330.577	96.6762
										415	59.7334		330.769	96.6944
										415.25	59.6091		330.962	96.711
										415.5	59.4865		331.154	96.7276
										415.75	59.3621		331.346	96.7442
										416	59.2343		331.538	96.7608
										416.25	59.1169		331.731	96.779
										416.5	58.9891		331.923	96.7939
										416.75	58.8561		332.115	96.8072
										417	58.6972		332.308	96.8188
										417.25	58.5452		332.5	96.8304
										417.5	58.3846		332.692	96.8404
										417.75	58.2395		332.885	96.8503
										418	58.0858		333.077	96.857
										418.25	57.9425		333.269	96.862
										418.5	57.7836		333.462	96.8669
										418.75	57.6368		333.654	96.8686
										419	57.4917		333.846	96.8686
										419.25	57.3484		334.038	96.8686
										419.5	57.193		334.231	96.8669
										419.75	57.0202		334.423	96.8636
										420	56.851		334.615	96.8586
										420.25	56.6696		334.808	96.8553
										420.5	56.5073		335	96.8487
										420.75	56.3294		335.192	96.8404
										421	56.1671		335.385	96.8354
										421.25	55.9736		335.577	96.8288
										421.5	55.7854		335.769	96.8205
										421.75	55.5885		335.962	96.8122
										422	55.3882		336.154	96.8039
										422.25	55.1878		336.346	96.7923
										422.5	54.9892		336.538	96.7807
										422.75	54.7993		336.731	96.769
										423	54.5989		336.923	96.7558
										423.25	54.3917		337.115	96.7392
										423.5	54.1741		337.308	96.7193
										423.75	53.9461		337.5	96.6961
										424	53.7095		337.692	96.6679
										424.25	53.4832		337.885	96.638
										424.5	53.2726		338.077	96.6015
										424.75	53.0584		338.269	96.5584
										425	52.8425		338.462	96.5119
										425.25	52.6232		338.654	96.4572
										425.5	52.3935		338.846	96.3991
										425.75	52.1413		339.038	96.3344
										426	51.8892		339.231	96.2631
										426.25	51.6405		339.423	96.1868
										426.5	51.3901		339.615	96.1055
										426.75	51.1293		339.808	96.0192
										427	50.8754		340	95.928
										427.25	50.6233		340.192	95.8334
										427.5	50.3366		340.385	95.7389
										427.75	50.0274		340.577	95.6393
										428	49.701		340.769	95.5381
										428.25	49.3642		340.962	95.4336
										428.5	49.0344		341.154	95.3308
										428.75	48.7045		341.346	95.2262
										429	48.3988		341.538	95.1217
										429.25	48.088		341.731	95.0122
										429.5	47.7875		341.923	94.9027
										429.75	47.4956		342.115	94.7866
										430	47.1813		342.308	94.6705
										430.25	46.8255		342.5	94.5494
										430.5	46.4473		342.692	94.43
										430.75	46.0967		342.885	94.3105
										431	45.7789		343.077	94.1894
										431.25	45.5129		343.269	94.0666
										431.5	45.2988		343.462	93.9422
										431.75	45.1572		343.654	93.8178
										432	45.0622		343.846	93.6917
										432.25	44.981		344.038	93.564
										432.5	44.8981		344.231	93.4346
										432.75	44.8066		344.423	93.3052
										433	44.7168		344.615	93.1758
										433.25	44.6252		344.808	93.0464
										433.5	44.5303		345	92.9187
										433.75	44.4301		345.192	92.7926
										434	44.3299		345.385	92.6698
										434.25	44.228		345.577	92.5454
										434.5	44.1209		345.769	92.4243
										434.75	44.0156		345.962	92.3032
										435	43.9033		346.154	92.1838
										435.25	43.7928		346.346	92.0643
										435.5	43.6771		346.538	91.9482
										435.75	43.5614		346.731	91.8321
										436	43.4474		346.923	91.7176
										436.25	43.3248		347.115	91.6048
										436.5	43.2039		347.308	91.4936
										436.75	43.0726		347.5	91.3825
										437	42.931		347.692	91.273
										437.25	42.7894		347.885	91.1635
										437.5	42.6581		348.077	91.0524
										437.75	42.539		348.269	90.9429
										438	42.4043		348.462	90.8317
										438.25	42.2609		348.654	90.7206
										438.5	42.1037		348.846	90.6078
										438.75	41.9466		349.038	90.495
										439	41.7894		349.231	90.3821
										439.25	41.6357		349.423	90.2677
										439.5	41.4976		349.615	90.1549
										439.75	41.3369		349.808	90.0437
										440	41.1763		350	89.9359
										440.25	41.0002		350.192	89.833
										440.5	40.8344		350.385	89.7302
										440.75	40.6703		350.577	89.6307
										441	40.5114		350.769	89.5328
										441.25	40.3525		350.962	89.4382
										441.5	40.1746		351.154	89.347
										441.75	39.9933		351.346	89.2607
										442	39.8016		351.538	89.1794
										442.25	39.6168		351.731	89.1048
										442.5	39.4251		351.923	89.0367
										442.75	39.23		352.115	88.977
										443	39.0313		352.308	88.924
										443.25	38.8276		352.5	88.8758
										443.5	38.6255		352.692	88.8377
										443.75	38.42		352.885	88.8012
										444	38.2162		353.077	88.7713
										444.25	38.0366		353.269	88.7448
										444.5	37.8449		353.462	88.7199
										444.75	37.6497		353.654	88.6983
										445	37.4235		353.846	88.6768
										445.25	37.2093		354.038	88.6569
										445.5	36.9813		354.231	88.6369
										445.75	36.7551		354.423	88.617
										446	36.5116		354.615	88.5988
										446.25	36.2698		354.808	88.5806
										446.5	36.028		355	88.564
										446.75	35.7793		355.192	88.549
										447	35.5341		355.385	88.5358
										447.25	35.2716		355.577	88.5225
										447.5	35.0125		355.769	88.5109
										447.75	34.7431		355.962	88.4993
										448	34.4789		356.154	88.4893
										448.25	34.206		356.346	88.481
										448.5	33.9452		356.538	88.4711
										448.75	33.6896		356.731	88.4628
										449	33.4271		356.923	88.4528
										449.25	33.1577		357.115	88.4412
										449.5	32.9072		357.308	88.4312
										449.75	32.6499		357.5	88.4213
										450	32.3701		357.692	88.4097
										450.25	32.0783		357.885	88.3981
										450.5	31.7812		358.077	88.3864
										450.75	31.4496		358.269	88.3715
										451	31.0904		358.462	88.3599
										451.25	30.745		358.654	88.3466
										451.5	30.4099		358.846	88.3367
										451.75	30.0507		359.038	88.3251
										452	29.6777		359.231	88.3118
										452.25	29.315		359.423	88.3002
										452.5	28.9247		359.615	88.2869
										452.75	28.5344		359.808	88.2753
										453	28.17		360	88.2637
										453.25	27.8332		360.192	88.2521
										453.5	27.4636		360.385	88.2405
										453.75	27.037		360.577	88.2272
										454	26.5862		360.769	88.2139
										454.25	26.1286		360.962	88.199
										454.5	25.6882		361.154	88.1857
										454.75	25.291		361.346	88.1741
										455	24.987		361.538	88.1592
										455.25	24.766		361.731	88.1442
										455.5	24.595		361.923	88.1293
										455.75	24.4499		362.115	88.1127
										456	24.3186		362.308	88.0978
										456.25	24.2116		362.5	88.0795
										456.5	24.0872		362.692	88.063
										456.75	23.956		362.885	88.0447
										457	23.8316		363.077	88.0248
										457.25	23.7125		363.269	88.0049
										457.5	23.5916		363.462	87.9833
										457.75	23.462		363.654	87.9618
										458	23.336		363.846	87.9369
										458.25	23.2047		364.038	87.9103
										458.5	23.0734		364.231	87.8821
										458.75	22.9387		364.423	87.8523
										459	22.7988		364.615	87.8224
										459.25	22.6486		364.808	87.7876
										459.5	22.4845		365	87.7561
										459.75	22.3135		365.192	87.7196
										460	22.1391		365.385	87.6814
										460.25	21.9509		365.577	87.6416
										460.5	21.7643		365.769	87.6001
										460.75	21.583		365.962	87.557
										461	21.4189		366.154	87.5105
										461.25	21.248		366.346	87.4624
										461.5	21.0908		366.538	87.4093
										461.75	20.9146		366.731	87.3546
										462	20.754		366.923	87.2932
										462.25	20.5589		367.115	87.2302
										462.5	20.3913		367.308	87.1622
										462.75	20.2135		367.5	87.0925
										463	20.0373		367.692	87.0178
										463.25	19.8318		367.885	86.9382
										463.5	19.6142		368.077	86.8569
										463.75	19.3879		368.269	86.7673
										464	19.1634		368.462	86.6778
										464.25	18.9458		368.654	86.5815
										464.5	18.723		368.846	86.4803
										464.75	18.5141		369.038	86.3758
										465	18.2913		369.231	86.2647
										465.25	18.0702		369.423	86.1519
										465.5	17.8664		369.615	86.0324
										465.75	17.6695		369.808	85.9146
										466	17.4606		370	85.7935
										466.25	17.2309		370.192	85.6691
										466.5	17.0011		370.385	85.5397
										466.75	16.7715		370.577	85.4103
										467	16.5262		370.769	85.2759
										467.25	16.2793		370.962	85.1382
										467.5	16.0357		371.154	85.0006
										467.75	15.787		371.346	84.8562
										468	15.5176		371.538	84.7103
										468.25	15.2586		371.731	84.5576
										468.5	14.9926		371.923	84.4034
										468.75	14.7422		372.115	84.2474
										469	14.4745		372.308	84.0931
										469.25	14.2033		372.5	83.9372
										469.5	13.9149		372.692	83.7812
										469.75	13.6317		372.885	83.6286
										470	13.3139		373.077	83.4727
										470.25	12.9961		373.269	83.3134
										470.5	12.7267		373.462	83.1525
										470.75	12.4573		373.654	82.9883
										471	12.1533		373.846	82.8191
										471.25	11.7993		374.038	82.6482
										471.5	11.4573		374.231	82.479
										471.75	11.1344		374.423	82.3131
										472	10.8529		374.615	82.1522
										472.25	10.6594		374.808	81.9979
										472.5	10.5783		375	81.8469
										472.75	10.5489		375.192	81.6943
										473	10.5455		375.385	81.5417
										473.25	10.5472		375.577	81.3841
										473.5	10.5506		375.769	81.2232
										473.75	10.5506		375.962	81.0606
										474	10.5524		376.154	80.8964
										474.25	10.5506		376.346	80.7321
										474.5	10.5506		376.538	80.5712
										474.75	10.5524		376.731	80.4153
										475	10.5506		376.923	80.2626
										475.25	10.5506		377.115	80.1133
										475.5	10.5489		377.308	79.964
										475.75	10.5489		377.5	79.8114
										476	10.5489		377.692	79.6555
										476.25	10.5472		377.885	79.4995
										476.5	10.5472		378.077	79.3452
										476.75	10.5455		378.269	79.1877
										477	10.5455		378.462	79.0334
										477.25	10.5437		378.654	78.8791
										477.5	10.5437		378.846	78.7265
										477.75	10.5437		379.038	78.5755
										478	10.542		379.231	78.4279
										478.25	10.5437		379.423	78.2835
										478.5	10.542		379.615	78.1425
										478.75	10.542		379.808	78.0065
										479	10.542		380	77.8705
										479.25	10.5403		380.192	77.7394
										479.5	10.5403		380.385	77.61
										479.75	10.5403		380.577	77.4856
										480	10.5403		380.769	77.3678
										480.25	10.542		380.962	77.2583
										480.5	10.5403		381.154	77.1571
										480.75	10.542		381.346	77.0642
										481	10.5403		381.538	76.9796
										481.25	10.542		381.731	76.905
										481.5	10.542		381.923	76.8353
										481.75	10.542		382.115	76.7722
										482	10.542		382.308	76.7109
										482.25	10.5403		382.5	76.6561
										482.5	10.5403		382.692	76.603
										482.75	10.5403		382.885	76.5516
										483	10.5403		383.077	76.5018
										483.25	10.542		383.269	76.457
										483.5	10.542		383.462	76.4139
										483.75	10.5437		383.654	76.3708
										484	10.5437		383.846	76.3293
										484.25	10.5455		384.038	76.2878
										484.5	10.5472		384.231	76.2464
										484.75	10.5472		384.423	76.2082
										485	10.5489		384.615	76.1734
										485.25	10.5489		384.808	76.1402
										485.5	10.5506		385	76.107
										485.75	10.5524		385.192	76.0738
										486	10.5524		385.385	76.0423
										486.25	10.5541		385.577	76.0091
										486.5	10.5541		385.769	75.9726
										486.75	10.5576		385.962	75.9394
										487	10.5576		386.154	75.903
										487.25	10.5593		386.346	75.8681
										487.5	10.561		386.538	75.8316
										487.75	10.5627		386.731	75.7968
										488	10.5645		386.923	75.7619
										488.25	10.5662		387.115	75.7304
										488.5	10.5679		387.308	75.6972
										488.75	10.5714		387.5	75.6641
										489	10.5714		387.692	75.6309
										489.25	10.5748		387.885	75.5994
										489.5	10.5765		388.077	75.5662
										489.75	10.5783		388.269	75.5347
										490	10.5817		388.462	75.5032
										490.25	10.5834		388.654	75.4683
										490.5	10.5869		388.846	75.4351
										490.75	10.5904		389.038	75.402
										491	10.5955		389.231	75.3688
										491.25	10.5973		389.423	75.3373
										491.5	10.6024		389.615	75.3074
										491.75	10.6059		389.808	75.2775
										492	10.6094		390	75.2477
										492.25	10.6128		390.192	75.2178
										492.5	10.6163		390.385	75.188
										492.75	10.6214		390.577	75.1598
										493	10.6266		390.769	75.1332
										493.25	10.6301		390.962	75.105
										493.5	10.6353		391.154	75.0751
										493.75	10.6387		391.346	75.0453
										494	10.6422		391.538	75.0138
										494.25	10.6439		391.731	74.9806
										494.5	10.6456		391.923	74.9458
										494.75	10.6474		392.115	74.9109
										495	10.6474		392.308	74.8728
										495.25	10.6491		392.5	74.8329
										495.5	10.6491		392.692	74.7898
										495.75	10.6525		392.885	74.745
										496	10.6543		393.077	74.6986
										496.25	10.656		393.269	74.6521
										496.5	10.6594		393.462	74.604
										496.75	10.6612		393.654	74.5526
										497	10.6646		393.846	74.4995
										497.25	10.6698		394.038	74.4447
										497.5	10.675		394.231	74.3867
										497.75	10.6802		394.423	74.327
										498	10.6853		394.615	74.2656
										498.25	10.6923		394.808	74.1976
										498.5	10.6992		395	74.1296
										498.75	10.7026		395.192	74.0566
										499	10.7095		395.385	73.9819
										499.25	10.713		395.577	73.9039
													395.769	73.8243
													395.962	73.7414
													396.154	73.6551
													396.346	73.5672
													396.538	73.4726
													396.731	73.3764
													396.923	73.2719
													397.115	73.1591
													397.308	73.0413
													397.5	72.9152
													397.692	72.7842
													397.885	72.6448
													398.077	72.4988
													398.269	72.3462
													398.462	72.1886
													398.654	72.0194
													398.846	71.8469
													399.038	71.6693
													399.231	71.4902
													399.423	71.311
													399.615	71.1302
													399.808	70.9477
													400	70.7619
													400.192	70.5778
													400.385	70.3903
													400.577	70.2028
													400.769	70.0154
													400.962	69.8263
													401.154	69.6388
													401.346	69.4497
													401.538	69.2573
													401.731	69.0648
													401.923	68.8691
													402.115	68.665
													402.308	68.456
													402.5	68.2437
													402.692	68.028
													402.885	67.809
													403.077	67.59
													403.269	67.3644
													403.462	67.1371
													403.654	66.9065
													403.846	66.6793
													404.038	66.452
													404.231	66.2314
													404.423	66.019
													404.615	65.8166
													404.808	65.6242
													405	65.4417
													405.192	65.2642
													405.385	65.09
													405.577	64.9191
													405.769	64.7416
													405.962	64.5608
													406.154	64.375
													406.346	64.1859
													406.538	63.9951
													406.731	63.806
													406.923	63.6235
													407.115	63.4427
													407.308	63.2718
													407.5	63.1092
													407.692	62.9566
													407.885	62.8139
													408.077	62.6812
													408.269	62.5568
													408.462	62.439
													408.654	62.3262
													408.846	62.2184
													409.038	62.1155
													409.231	62.0177
													409.423	61.9215
													409.615	61.8285
													409.808	61.7406
													410	61.656
													410.192	61.5731
													410.385	61.4918
													410.577	61.4155
													410.769	61.3392
													410.962	61.2629
													411.154	61.1882
													411.346	61.1135
													411.538	61.0439
													411.731	60.9759
													411.923	60.9095
													412.115	60.8464
													412.308	60.7851
													412.5	60.727
													412.692	60.669
													412.885	60.6092
													413.077	60.5512
													413.269	60.4914
													413.462	60.4301
													413.654	60.3687
													413.846	60.3073
													414.038	60.2459
													414.231	60.1879
													414.423	60.1281
													414.615	60.0667
													414.808	60.0087
													415	59.949
													415.192	59.8926
													415.385	59.8362
													415.577	59.7798
													415.769	59.7234
													415.962	59.6686
													416.154	59.6122
													416.346	59.5575
													416.538	59.5027
													416.731	59.4513
													416.923	59.3965
													417.115	59.3418
													417.308	59.2887
													417.5	59.2356
													417.692	59.1825
													417.885	59.1295
													418.077	59.0747
													418.269	59.0183
													418.462	58.9636
													418.654	58.9088
													418.846	58.8491
													419.038	58.7927
													419.231	58.7379
													419.423	58.6815
													419.615	58.6235
													419.808	58.5654
													420	58.5057
													420.192	58.4443
													420.385	58.3813
													420.577	58.3149
													420.769	58.2469
													420.962	58.1756
													421.154	58.1042
													421.346	58.0263
													421.538	57.95
													421.731	57.8653
													421.923	57.7791
													422.115	57.6878
													422.308	57.59
													422.5	57.4871
													422.692	57.3776
													422.885	57.2648
													423.077	57.1437
													423.269	57.0143
													423.462	56.8816
													423.654	56.7422
													423.846	56.5996
													424.038	56.4503
													424.231	56.2943
													424.423	56.1284
													424.615	55.9543
													424.808	55.7635
													425	55.5611
													425.192	55.3454
													425.385	55.1198
													425.577	54.8859
													425.769	54.6437
													425.962	54.3965
													426.154	54.146
													426.346	53.8939
													426.538	53.6417
													426.731	53.3879
													426.923	53.1341
													427.115	52.8802
													427.308	52.6281
													427.5	52.371
													427.692	52.1188
													427.885	51.8633
													428.077	51.6095
													428.269	51.359
													428.462	51.1102
													428.654	50.868
													428.846	50.6241
													429.038	50.3835
													429.231	50.1364
													429.423	49.8842
													429.615	49.6271
													429.808	49.365
													430	49.0979
													430.192	48.8341
													430.385	48.5687
													430.577	48.3099
													430.769	48.0577
													430.962	47.8139
													431.154	47.5833
													431.346	47.3659
													431.538	47.1619
													431.731	46.9645
													431.923	46.772
													432.115	46.5813
													432.308	46.3872
													432.5	46.1914
													432.692	45.989
													432.885	45.785
													433.077	45.5809
													433.269	45.3785
													433.462	45.1861
													433.654	45.002
													433.846	44.8327
[truncated: 344 more rows]

## Sheet: Figure 3
Figure 3b					Figure 3c							Figure 3d							Figure 3e			Figure 3f
Comparison of the intensity distributions along the X-axis and Y-axis at normal incidence					Normalized intensity distribution along the X-axis under different incident angles							Normalized intensity distribution along the Y-axis under different incident angles							The normalized intensity distribution under normal incidence extracted from the focusing image			ASF of the logarithmic μ-CE
Position(μm)	X-axis intensity	Position(μm)	Y-axis intensity		Position(μm)	0° Intensity	Position(μm)	30° Intensity	Position(μm)	45° Intensity		Position(μm)	0° Intensity	Position(μm)	30° Intensity	Position(μm)	45° Intensity		Position(μm)	Intensity		Incident Angle (deg.)	Exp Intensity	Incident Angle (deg.)	Fit Intensity
-15.6173	0.02326	-15.7673	0.02273		-15.5173	0.02326	-15.2173	0.02564	-14.9673	0		-15.6173	0.02273	-15.6173	0.04651	-15.6173	0		0.3114	0		-33.4	0.12	-33.4	0.18342
-15.2462	0.02326	-15.3962	0.02273		-15.1462	0.02326	-14.8461	0.02564	-14.5961	0		-15.2462	0.02273	-15.2462	0.04651	-15.2462	0		0.6228	0		-26.7	0.24	-32.7253	0.18435
-14.875	0	-15.025	0.02273		-14.775	0	-14.475	0.02564	-14.225	0		-14.875	0.02273	-14.875	0.04651	-14.875	0		0.9342	0		-20.04	0.28	-32.0505	0.18548
-14.5038	0.02326	-14.6538	0.02273		-14.4038	0.02326	-14.1038	0.02564	-13.8538	0		-14.5038	0.02273	-14.5038	0.04651	-14.5038	0		1.2456	0		-13.36	0.52	-31.3758	0.18684
-14.1327	0.02326	-14.2827	0.02273		-14.0327	0.02326	-13.7327	0.02564	-13.4827	0		-14.1327	0.02273	-14.1327	0.04651	-14.1327	0		1.557	0		-6.68	0.88	-30.701	0.18847
-13.7615	0.02326	-13.9115	0		-13.6615	0.02326	-13.3615	0	-13.1115	0		-13.7615	0	-13.7615	0.04651	-13.7615	0		1.8684	0		0	1	-30.0263	0.19042
-13.3904	0.02326	-13.5404	0		-13.2904	0.02326	-12.9904	0	-12.7404	0		-13.3904	0	-13.3904	0.04651	-13.3904	0		2.1798	0		6.68	0.92	-29.3515	0.19273
-13.0192	0.02326	-13.1692	0		-12.9192	0.02326	-12.6192	0	-12.3692	0		-13.0192	0	-13.0192	0.04651	-13.0192	0		2.4912	0		13.36	0.52	-28.6768	0.19545
-12.6481	0.02326	-12.7981	0		-12.5481	0.02326	-12.2481	0	-11.9981	0.02703		-12.6481	0	-12.6481	0.04651	-12.6481	0		2.8026	0		20.04	0.32	-28.002	0.19865
-12.2769	0.02326	-12.4269	0		-12.1769	0.02326	-11.8769	0	-11.6269	0.02703		-12.2769	0	-12.2769	0.04651	-12.2769	0		3.114	0		26.7	0.3	-27.3273	0.2024
-11.9058	0.02326	-12.0558	0		-11.8058	0.02326	-11.5058	0	-11.2558	0.02703		-11.9058	0	-11.9058	0.04651	-11.9058	0		3.4254	0		33.4	0.16	-26.6525	0.20676
-11.5346	0.02326	-11.6846	0.02273		-11.4346	0.02326	-11.1346	0	-10.8846	0.02703		-11.5346	0.02273	-11.5346	0.04651	-11.5346	0		3.7368	0				-25.9778	0.21181
-11.1635	0.02326	-11.3135	0.02273		-11.0635	0.02326	-10.7635	0	-10.5135	0.02703		-11.1635	0.02273	-11.1635	0.04651	-11.1635	0		4.0482	0				-25.303	0.21763
-10.7923	0	-10.9423	0.02273		-10.6923	0	-10.3923	0	-10.1423	0.02703		-10.7923	0.02273	-10.7923	0.04651	-10.7923	0		4.3596	0				-24.6283	0.2243
-10.4212	0.02326	-10.5711	0.02273		-10.3211	0.02326	-10.0212	0	-9.77115	0.02703		-10.4212	0.02273	-10.4212	0.04651	-10.4212	0		4.671	0				-23.9535	0.23192
-10.05	0.02326	-10.2	0.02273		-9.95	0.02326	-9.65	0	-9.4	0.02703		-10.05	0.02273	-10.05	0.02326	-10.05	0		4.9824	0				-23.2788	0.24057
-9.67884	0.02326	-9.82884	0		-9.57884	0.02326	-9.27884	0	-9.02884	0.02703		-9.67884	0	-9.67884	0.02326	-9.67884	0		5.2938	0				-22.604	0.25034
-9.30769	0.02326	-9.45769	0		-9.20769	0.02326	-8.90769	0	-8.65769	0.02703		-9.30769	0	-9.30769	0.02326	-9.30769	0.02778		5.6052	0				-21.9293	0.26131
-8.93654	0.02326	-9.08654	0		-8.83654	0.02326	-8.53654	0	-8.28654	0.02703		-8.93654	0	-8.93654	0.02326	-8.93654	0.02778		5.9166	0				-21.2545	0.27359
-8.56538	0.02326	-8.71538	0		-8.46538	0.02326	-8.16538	0	-7.91538	0.02703		-8.56538	0	-8.56538	0.02326	-8.56538	0.02778		6.228	0				-20.5798	0.28724
-8.19423	0.02326	-8.34423	0.02273		-8.09423	0.02326	-7.79423	0	-7.54423	0.02703		-8.19423	0.02273	-8.19423	0.02326	-8.19423	0.02778		6.5394	0				-19.905	0.30234
-7.82308	0.02326	-7.97307	0.02273		-7.72307	0.02326	-7.42308	0	-7.17307	0.02703		-7.82307	0.02273	-7.82307	0.02326	-7.82307	0.02778		6.8508	0				-19.2303	0.31895
-7.45192	0.02326	-7.60192	0.02273		-7.35192	0.02326	-7.05192	0.02564	-6.80192	0.02703		-7.45192	0.02273	-7.45192	0.02326	-7.45192	0.02778		7.1622	0				-18.5556	0.33713
-7.08077	0.04651	-7.23077	0.02273		-6.98077	0.04651	-6.68077	0.02564	-6.43077	0.02703		-7.08077	0.02273	-7.08077	0.02326	-7.08077	0.02778		7.4736	0				-17.8808	0.35692
-6.70961	0.02326	-6.85961	0		-6.60961	0.02326	-6.30961	0.02564	-6.05961	0.05405		-6.70961	0	-6.70961	0.02326	-6.70961	0.05556		7.785	0				-17.2061	0.37833
-6.33846	0.02326	-6.48846	0		-6.23846	0.02326	-5.93846	0.02564	-5.68846	0.05405		-6.33846	0	-6.33846	0.02326	-6.33846	0.05556		8.0964	0				-16.5313	0.40138
-5.96731	0.04651	-6.11731	0		-5.86731	0.04651	-5.56731	0.05128	-5.31731	0.05405		-5.96731	0	-5.96731	0.02326	-5.96731	0.05556		8.4078	0				-15.8566	0.42603
-5.59615	0.04651	-5.74615	0		-5.49615	0.04651	-5.19615	0.05128	-4.94615	0.05405		-5.59615	0	-5.59615	0.02326	-5.59615	0.05556		8.7192	0				-15.1818	0.45224
-5.225	0.06977	-5.375	0		-5.125	0.06977	-4.825	0.07692	-4.575	0.05405		-5.225	0	-5.225	0.02326	-5.225	0.05556		9.0306	0				-14.5071	0.47995
-4.85385	0.09302	-5.00385	0		-4.75385	0.09302	-4.45385	0.07692	-4.20385	0.08108		-4.85385	0	-4.85385	0	-4.85385	0.05556		9.342	0				-13.8323	0.50905
-4.48269	0.11628	-4.63269	0.02273		-4.38269	0.11628	-4.08269	0.12821	-3.83269	0.10811		-4.48269	0.02273	-4.48269	0	-4.48269	0.08333		9.6534	0				-13.1576	0.53943
-4.11154	0.13953	-4.26154	0.04545		-4.01154	0.13953	-3.71154	0.15385	-3.46154	0.16216		-4.11154	0.04545	-4.11154	0.02326	-4.11154	0.08333		9.9648	0				-12.4828	0.57091
-3.74038	0.2093	-3.89038	0.06818		-3.64038	0.2093	-3.34038	0.23077	-3.09038	0.24324		-3.74038	0.06818	-3.74038	0.04651	-3.74038	0.11111		10.2762	0				-11.8081	0.60332
-3.36923	0.27907	-3.51923	0.13636		-3.26923	0.27907	-2.96923	0.30769	-2.71923	0.32432		-3.36923	0.13636	-3.36923	0.09302	-3.36923	0.13889		10.5876	0				-11.1333	0.63645
-2.99808	0.34884	-3.14808	0.20455		-2.89808	0.34884	-2.59808	0.41026	-2.34808	0.43243		-2.99808	0.20455	-2.99808	0.13953	-2.99808	0.19444		10.899	0				-10.4586	0.67005
-2.62692	0.44186	-2.77692	0.31818		-2.52692	0.44186	-2.22692	0.51282	-1.97692	0.54054		-2.62692	0.31818	-2.62692	0.23256	-2.62692	0.27778		11.2104	0				-9.78384	0.70387
-2.25577	0.53488	-2.40577	0.43182		-2.15577	0.53488	-1.85577	0.61538	-1.60577	0.64865		-2.25577	0.43182	-2.25577	0.32558	-2.25577	0.36111		11.5218	0				-9.10909	0.73761
-1.88462	0.65116	-2.03462	0.54545		-1.78462	0.65116	-1.48461	0.71795	-1.23461	0.78378		-1.88462	0.54545	-1.88462	0.44186	-1.88462	0.47222		11.8332	0				-8.43434	0.77098
-1.51346	0.74419	-1.66346	0.65909		-1.41346	0.74419	-1.11346	0.82051	-0.86346	0.89189		-1.51346	0.65909	-1.51346	0.5814	-1.51346	0.63889		12.1446	0				-7.7596	0.80365
-1.14231	0.83721	-1.29231	0.77273		-1.04231	0.83721	-0.74231	0.92308	-0.49231	0.97297		-1.14231	0.77273	-1.14231	0.69767	-1.14231	0.77778		12.456	0				-7.08485	0.83531
-0.77115	0.93023	-0.92115	0.86364		-0.67115	0.93023	-0.37115	0.97436	-0.12115	1		-0.77115	0.86364	-0.77115	0.83721	-0.77115	0.88889		12.7674	0				-6.4101	0.86561
-0.4	0.97674	-0.55	0.93182		-0.3	0.97674	0	1	0.25	1		-0.4	0.93182	-0.4	0.93023	-0.4	0.97222		13.0788	0				-5.73535	0.89423
-0.02885	1	-0.17885	0.97727		0.07115	1	0.37115	1	0.62115	0.97297		-0.02885	0.97727	-0.02885	1	-0.02885	1		13.3902	0				-5.06061	0.92086
0.34231	1	0.19231	1		0.44231	1	0.74231	0.94872	0.99231	0.89189		0.34231	1	0.34231	1	0.34231	1		13.7016	0				-4.38586	0.94517
0.71346	0.95349	0.56346	0.95455		0.81346	0.95349	1.11346	0.87179	1.36346	0.81081		0.71346	0.95455	0.71346	0.97674	0.71346	0.94444		14.013	0				-3.71111	0.9669
1.08461	0.88372	0.93461	0.88636		1.18462	0.88372	1.48462	0.76923	1.73462	0.67568		1.08462	0.88636	1.08462	0.88372	1.08462	0.83333		14.3244	0.04				-3.03636	0.98576
1.45577	0.7907	1.30577	0.79545		1.55577	0.7907	1.85577	0.66667	2.10577	0.54054		1.45577	0.79545	1.45577	0.76744	1.45577	0.72222		14.6358	0.08				-2.36162	1.00154
1.82692	0.69767	1.67692	0.68182		1.92692	0.69767	2.22692	0.53846	2.47692	0.43243		1.82692	0.68182	1.82692	0.62791	1.82692	0.58333		14.9472	0.12				-1.68687	1.01403
2.19808	0.55814	2.04808	0.56818		2.29808	0.55814	2.59808	0.41026	2.84808	0.32432		2.19808	0.56818	2.19808	0.51163	2.19808	0.47222		15.2586	0.08				-1.01212	1.02308
2.56923	0.44186	2.41923	0.45455		2.66923	0.44186	2.96923	0.33333	3.21923	0.24324		2.56923	0.45455	2.56923	0.37209	2.56923	0.36111		15.57	0.08				-0.33737	1.02857
2.94038	0.34884	2.79038	0.31818		3.04038	0.34884	3.34038	0.25641	3.59038	0.18919		2.94038	0.31818	2.94038	0.25581	2.94038	0.27778		15.8814	0.04				0.33737	1.03043
3.31154	0.25581	3.16154	0.20455		3.41154	0.25581	3.71154	0.17949	3.96154	0.13514		3.31154	0.20455	3.31154	0.18605	3.31154	0.22222		16.1928	0.04				1.01212	1.02864
3.68269	0.18605	3.53269	0.13636		3.78269	0.18605	4.08269	0.12821	4.33269	0.08108		3.68269	0.13636	3.68269	0.11628	3.68269	0.16667		16.5042	0.04				1.68687	1.02321
4.05384	0.13953	3.90385	0.06818		4.15385	0.13953	4.45384	0.10256	4.70385	0.05405		4.05385	0.06818	4.05385	0.09302	4.05385	0.13889		16.8156	0				2.36162	1.01423
4.425	0.09302	4.275	0.04545		4.525	0.09302	4.825	0.07692	5.075	0.02703		4.425	0.04545	4.425	0.06977	4.425	0.11111		17.127	0				3.03636	1.00179
4.79615	0.06977	4.64615	0.02273		4.89615	0.06977	5.19615	0.05128	5.44615	0.02703		4.79615	0.02273	4.79615	0.04651	4.79615	0.08333		17.4384	0				3.71111	0.98607
5.16731	0.06977	5.01731	0		5.26731	0.06977	5.56731	0.02564	5.81731	0.02703		5.16731	0	5.16731	0.04651	5.16731	0.08333		17.7498	0				4.38586	0.96726
5.53846	0.04651	5.38846	0		5.63846	0.04651	5.93846	0.02564	6.18846	0.02703		5.53846	0	5.53846	0.06977	5.53846	0.08333		18.0612	0				5.06061	0.94558
5.90961	0.04651	5.75961	0		6.00961	0.04651	6.30961	0.02564	6.55961	0.02703		5.90961	0	5.90961	0.06977	5.90961	0.08333		18.3726	0				5.73535	0.92131
6.28077	0.04651	6.13077	0		6.38077	0.04651	6.68077	0.02564	6.93077	0		6.28077	0	6.28077	0.09302	6.28077	0.05556		18.684	0				6.4101	0.89472
6.65192	0.02326	6.50192	0.02273		6.75192	0.02326	7.05192	0	7.30192	0		6.65192	0.02273	6.65192	0.09302	6.65192	0.05556		18.9954	0				7.08485	0.86613
7.02307	0.02326	6.87308	0.02273		7.12308	0.02326	7.42307	0	7.67307	0.02703		7.02308	0.02273	7.02308	0.09302	7.02308	0.05556		19.3068	0				7.7596	0.83586
7.39423	0.02326	7.24423	0.02273		7.49423	0.02326	7.79423	0	8.04423	0.02703		7.39423	0.02273	7.39423	0.09302	7.39423	0.02778		19.6182	0				8.43434	0.80423
7.76538	0.02326	7.61538	0.02273		7.86538	0.02326	8.16538	0	8.41538	0.02703		7.76538	0.02273	7.76538	0.06977	7.76538	0.02778		19.9296	0				9.10909	0.77157
8.13654	0.02326	7.98654	0.02273		8.23654	0.02326	8.53654	0	8.78654	0.02703		8.13654	0.02273	8.13654	0.04651	8.13654	0.02778		20.241	0				9.78384	0.73821
8.50769	0.02326	8.35769	0.02273		8.60769	0.02326	8.90769	0	9.15769	0.02703		8.50769	0.02273	8.50769	0.04651	8.50769	0.02778		20.5524	0				10.4586	0.70447
8.87884	0.02326	8.72884	0.02273		8.97884	0.02326	9.27884	0	9.52884	0.02703		8.87884	0.02273	8.87884	0.04651	8.87884	0.02778		20.8638	0				11.1333	0.67066
9.25	0.02326	9.1	0.02273		9.35	0.02326	9.65	0	9.9	0.02703		9.25	0.02273	9.25	0.02326	9.25	0		21.1752	0				11.8081	0.63705
9.62115	0.02326	9.47115	0.02273		9.72115	0.02326	10.0212	0	10.2712	0.02703		9.62115	0.02273	9.62115	0.02326	9.62115	0		21.4866	0				12.4828	0.60391
9.9923	0.02326	9.8423	0		10.0923	0.02326	10.3923	0	10.6423	0.02703		9.9923	0	9.9923	0.02326	9.9923	0		21.798	0				13.1576	0.57148
10.3635	0.02326	10.2135	0.02273		10.4635	0.02326	10.7635	0	11.0135	0.02703		10.3635	0.02273	10.3635	0.02326	10.3635	0		22.1094	0				13.8323	0.53998
10.7346	0.02326	10.5846	0.02273		10.8346	0.02326	11.1346	0	11.3846	0.02703		10.7346	0.02273	10.7346	0.02326	10.7346	0		22.4208	0				14.5071	0.50958
11.1058	0.02326	10.9558	0.02273		11.2058	0.02326	11.5058	0	11.7558	0.02703		11.1058	0.02273	11.1058	0.02326	11.1058	0		22.7322	0				15.1818	0.48046
11.4769	0.02326	11.3269	0.02273		11.5769	0.02326	11.8769	0	12.1269	0.02703		11.4769	0.02273	11.4769	0.02326	11.4769	0		23.0436	0				15.8566	0.45272
11.8481	0.02326	11.6981	0.02273		11.9481	0.02326	12.2481	0	12.4981	0.02703		11.8481	0.02273	11.8481	0.02326	11.8481	0		23.355	0				16.5313	0.42648
12.2192	0.02326	12.0692	0.02273		12.3192	0.02326	12.6192	0	12.8692	0.02703		12.2192	0.02273	12.2192	0.02326	12.2192	0		23.6664	0				17.2061	0.4018
12.5904	0.02326	12.4404	0.02273		12.6904	0.02326	12.9904	0	13.2404	0.02703		12.5904	0.02273	12.5904	0.02326	12.5904	0		23.9778	0				17.8808	0.37873
12.9615	0.02326	12.8115	0.02273		13.0615	0.02326	13.3615	0	13.6115	0.02703		12.9615	0.02273	12.9615	0.02326	12.9615	0		24.2892	0				18.5556	0.35729
13.3327	0.02326	13.1827	0.02273		13.4327	0.02326	13.7327	0	13.9827	0.02703		13.3327	0.02273	13.3327	0.04651	13.3327	0		24.6006	0				19.2303	0.33747
13.7038	0.02326	13.5538	0.02273		13.8038	0.02326	14.1038	0	14.3538	0.02703		13.7038	0.02273	13.7038	0.04651	13.7038	0		24.912	0				19.905	0.31926
14.075	0.02326	13.925	0.02273		14.175	0.02326	14.475	0	14.725	0.02703		14.075	0.02273	14.075	0.04651	14.075	0		25.2234	0				20.5798	0.30262
14.4461	0.02326	14.2962	0.02273		14.5462	0.02326	14.8461	0	15.0961	0.02703		14.4461	0.02273	14.4461	0.04651	14.4461	0		25.5348	0				21.2545	0.28749
14.8173	0.02326	14.6673	0.02273		14.9173	0.02326	15.2173	0	15.4673	0.02703		14.8173	0.02273	14.8173	0.04651	14.8173	0		25.8462	0				21.9293	0.27382
15.1885	0.02326	15.0385	0.02273		15.2885	0.02326	15.5885	0	15.8385	0.02703		15.1885	0.02273	15.1885	0.04651	15.1885	0.02778		26.1576	0				22.604	0.26152
																			26.469	0				23.2788	0.25052
																			26.7804	0				23.9535	0.24073
																			27.0918	0				24.6283	0.23207
																			27.4032	0				25.303	0.22443
																			27.7146	0				25.9778	0.21774
																			28.026	0				26.6525	0.21191
																			28.3374	0				27.3273	0.20684
																			28.6488	0				28.002	0.20247
																			28.9602	0				28.6768	0.19872
																			29.2716	0				29.3515	0.1955
																			29.583	0				30.0263	0.19277
																			29.8944	0				30.701	0.19046
																			30.2058	0				31.3758	0.18851
																			30.5172	0				32.0505	0.18687
																			30.8286	0				32.7253	0.1855
																			31.14	0				33.4	0.18437
																			31.4514	0
																			31.7628	0
																			32.0742	0
																			32.3856	0
																			32.697	0
																			33.0084	0
																			33.3198	0
																			33.6312	0
																			33.9426	0
																			34.254	0
																			34.5654	0
																			34.8768	0
																			35.1882	0
																			35.4996	0
																			35.811	0
																			36.1224	0
																			36.4338	0
																			36.7452	0
																			37.0566	0
																			37.368	0
																			37.6794	0
																			37.9908	0
																			38.3022	0
																			38.6136	0
																			38.925	0
																			39.2364	0
																			39.5478	0
																			39.8592	0
																			40.1706	0
																			40.482	0
																			40.7934	0
																			41.1048	0
																			41.4162	0
																			41.7276	0
																			42.039	0
																			42.3504	0
																			42.6618	0
																			42.9732	0
																			43.2846	0
																			43.596	0
																			43.9074	0
																			44.2188	0
																			44.5302	0
																			44.8416	0
																			45.153	0.04
																			45.4644	0.12
																			45.7758	0.16
																			46.0872	0.2
																			46.3986	0.24
																			46.71	0.24
																			47.0214	0.2
																			47.3328	0.2
																			47.6442	0.2
																			47.9556	0.16
																			48.267	0.12
																			48.5784	0.08
																			48.8898	0.04
																			49.2012	0.04
																			49.5126	0
																			49.824	0
																			50.1354	0
																			50.4468	0
																			50.7582	0
																			51.0696	0
																			51.381	0
																			51.6924	0
																			52.0038	0
																			52.3152	0
																			52.6266	0
																			52.938	0
																			53.2494	0
																			53.5608	0
																			53.8722	0
																			54.1836	0
																			54.495	0
																			54.8064	0
																			55.1178	0
																			55.4292	0
																			55.7406	0
																			56.052	0
																			56.3634	0
																			56.6748	0
																			56.9862	0
																			57.2976	0
																			57.609	0
																			57.9204	0
																			58.2318	0
																			58.5432	0
																			58.8546	0
																			59.166	0
																			59.4774	0
																			59.7888	0
																			60.1002	0
																			60.4116	0
																			60.723	0
																			61.0344	0
																			61.3458	0
																			61.6572	0
																			61.9686	0
																			62.28	0
																			62.5914	0
																			62.9028	0
																			63.2142	0
																			63.5256	0
																			63.837	0
																			64.1484	0
																			64.4598	0
																			64.7712	0
																			65.0826	0
																			65.394	0
																			65.7054	0
																			66.0168	0
																			66.3282	0
																			66.6396	0
																			66.951	0
																			67.2624	0
																			67.5738	0
																			67.8852	0
																			68.1966	0
																			68.508	0
																			68.8194	0
																			69.1308	0
																			69.4422	0
																			69.7536	0
																			70.065	0
																			70.3764	0
																			70.6878	0
																			70.9992	0
																			71.3106	0
																			71.622	0
																			71.9334	0
																			72.2448	0
																			72.5562	0
																			72.8676	0
																			73.179	0
																			73.4904	0
																			73.8018	0
																			74.1132	0
																			74.4246	0
																			74.736	0
																			75.0474	0.04
																			75.3588	0.04
																			75.6702	0.12
																			75.9816	0.12
																			76.293	0.16
																			76.6044	0.2
																			76.9158	0.24
																			77.2272	0.28
																			77.5386	0.28
																			77.85	0.28
																			78.1614	0.28
																			78.4728	0.24
																			78.7842	0.24
																			79.0956	0.2
																			79.407	0.2
																			79.7184	0.2
																			80.0298	0.16
																			80.3412	0.12
																			80.6526	0.08
																			80.964	0.04
																			81.2754	0.04
																			81.5868	0
																			81.8982	0
																			82.2096	0
																			82.521	0
																			82.8324	0
																			83.1438	0
																			83.4552	0
																			83.7666	0
																			84.078	0
																			84.3894	0
																			84.7008	0
																			85.0122	0
																			85.3236	0
																			85.635	0
																			85.9464	0
																			86.2578	0
																			86.5692	0
																			86.8806	0
																			87.192	0
																			87.5034	0
																			87.8148	0
																			88.1262	0
																			88.4376	0
																			88.749	0
																			89.0604	0
																			89.3718	0
																			89.6832	0
																			89.9946	0
																			90.306	0
																			90.6174	0
																			90.9288	0
																			91.2402	0
																			91.5516	0
																			91.863	0
																			92.1744	0
																			92.4858	0
																			92.7972	0
																			93.1086	0
																			93.42	0
																			93.7314	0
																			94.0428	0
																			94.3542	0
																			94.6656	0
																			94.977	0
																			95.2884	0
																			95.5998	0
																			95.9112	0
																			96.2226	0
																			96.534	0
																			96.8454	0
																			97.1568	0
																			97.4682	0
																			97.7796	0
																			98.091	0
																			98.4024	0
																			98.7138	0
																			99.0252	0
																			99.3366	0
																			99.648	0
																			99.9594	0
																			100.271	0
																			100.582	0
																			100.894	0
																			101.205	0
																			101.516	0
																			101.828	0
																			102.139	0
																			102.451	0
																			102.762	0
																			103.073	0
																			103.385	0
																			103.696	0
																			104.008	0
																			104.319	0
																			104.63	0
																			104.942	0
																			105.253	0
																			105.565	0
																			105.876	0
																			106.187	0
																			106.499	0.04
																			106.81	0.08
																			107.122	0.2
																			107.433	0.28
																			107.744	0.36
																			108.056	0.4
																			108.367	0.44
																			108.679	0.48
																			108.99	0.52
																			109.301	0.52
																			109.613	0.48
																			109.924	0.48
																			110.236	0.44
																			110.547	0.4
																			110.858	0.36
																			111.17	0.28
																			111.481	0.2
																			111.793	0.12
																			112.104	0.08
																			112.415	0.04
																			112.727	0
																			113.038	0
																			113.35	0
																			113.661	0
																			113.972	0
																			114.284	0
																			114.595	0
																			114.907	0
																			115.218	0
																			115.529	0
																			115.841	0
																			116.152	0
																			116.464	0
																			116.775	0
																			117.086	0
																			117.398	0
																			117.709	0
																			118.021	0
																			118.332	0
																			118.643	0
																			118.955	0
																			119.266	0
																			119.578	0
																			119.889	0
																			120.2	0
																			120.512	0
																			120.823	0
																			121.135	0
																			121.446	0
																			121.757	0
																			122.069	0
																			122.38	0
																			122.692	0
																			123.003	0
																			123.314	0
																			123.626	0
																			123.937	0
																			124.249	0
																			124.56	0
																			124.871	0
																			125.183	0
																			125.494	0
																			125.806	0
																			126.117	0
																			126.428	0
																			126.74	0
																			127.051	0
																			127.363	0
																			127.674	0
																			127.985	0
																			128.297	0
																			128.608	0
																			128.92	0
																			129.231	0
																			129.542	0
																			129.854	0
																			130.165	0
																			130.477	0
																			130.788	0
																			131.099	0
																			131.411	0
																			131.722	0
																			132.034	0
																			132.345	0
																			132.656	0
																			132.968	0
																			133.279	0
																			133.591	0
																			133.902	0
																			134.213	0
																			134.525	0
																			134.836	0
																			135.148	0
																			135.459	0
																			135.77	0
																			136.082	0
																			136.393	0
																			136.705	0
																			137.016	0
																			137.327	0.04
																			137.639	0.08
																			137.95	0.16
																			138.262	0.28
																			138.573	0.4
																			138.884	0.48
																			139.196	0.6
																			139.507	0.68
																			139.819	0.76
																			140.13	0.84
																			140.441	0.88
																			140.753	0.88
																			141.064	0.8
																			141.376	0.72
																			141.687	0.64
																			141.998	0.52
																			142.31	0.4
																			142.621	0.28
																			142.933	0.12
																			143.244	0.04
																			143.555	0
																			143.867	0
																			144.178	0
																			144.49	0
																			144.801	0
																			145.112	0
																			145.424	0
																			145.735	0
																			146.047	0
																			146.358	0
																			146.669	0
																			146.981	0
																			147.292	0
																			147.604	0
																			147.915	0
																			148.226	0
																			148.538	0
																			148.849	0
																			149.161	0
																			149.472	0
																			149.783	0
																			150.095	0
																			150.406	0
																			150.718	0
																			151.029	0
																			151.34	0
																			151.652	0
																			151.963	0
																			152.275	0
																			152.586	0
																			152.897	0
																			153.209	0
																			153.52	0
																			153.832	0
																			154.143	0
																			154.454	0
																			154.766	0
																			155.077	0
																			155.389	0
																			155.7	0
																			156.011	0
																			156.323	0
																			156.634	0
																			156.946	0
																			157.257	0
																			157.568	0
																			157.88	0
																			158.191	0
																			158.503	0
																			158.814	0
																			159.125	0
																			159.437	0
																			159.748	0
																			160.06	0
																			160.371	0
																			160.682	0
																			160.994	0
																			161.305	0
																			161.617	0
																			161.928	0
																			162.239	0
																			162.551	0
																			162.862	0
																			163.174	0
																			163.485	0
																			163.796	0
																			164.108	0
																			164.419	0
																			164.731	0
																			165.042	0
																			165.353	0
																			165.665	0
																			165.976	0
																			166.288	0
																			166.599	0
																			166.91	0
																			167.222	0
																			167.533	0
																			167.845	0
																			168.156	0
																			168.467	0
																			168.779	0.04
																			169.09	0.16
																			169.402	0.28
																			169.713	0.44
																			170.024	0.56
																			170.336	0.68
																			170.647	0.8
																			170.959	0.92
																			171.27	1
																			171.581	0.96
																			171.893	0.88
																			172.204	0.84
																			172.516	0.76
																			172.827	0.64
																			173.138	0.52
																			173.45	0.36
																			173.761	0.2
																			174.073	0.12
																			174.384	0.08
																			174.695	0.04
																			175.007	0
																			175.318	0
																			175.63	0
																			175.941	0
																			176.252	0
																			176.564	0
																			176.875	0
																			177.187	0
																			177.498	0
																			177.809	0
																			178.121	0
																			178.432	0
																			178.744	0
																			179.055	0
																			179.366	0
																			179.678	0
																			179.989	0
																			180.301	0
																			180.612	0
																			180.923	0
																			181.235	0
																			181.546	0
																			181.858	0
																			182.169	0
																			182.48	0
																			182.792	0
																			183.103	0
																			183.415	0
																			183.726	0
																			184.037	0
																			184.349	0
																			184.66	0
																			184.972	0
																			185.283	0
																			185.594	0
																			185.906	0
																			186.217	0
																			186.529	0
																			186.84	0
																			187.151	0
																			187.463	0
																			187.774	0
																			188.086	0
																			188.397	0
																			188.708	0
																			189.02	0
																			189.331	0
																			189.643	0
																			189.954	0
																			190.265	0
																			190.577	0
																			190.888	0
																			191.2	0
																			191.511	0
																			191.822	0
																			192.134	0
																			192.445	0
																			192.757	0
																			193.068	0
																			193.379	0
																			193.691	0
																			194.002	0
																			194.314	0
																			194.625	0
																			194.936	0
																			195.248	0
																			195.559	0
																			195.871	0
																			196.182	0
																			196.493	0
																			196.805	0
																			197.116	0
																			197.428	0
																			197.739	0
																			198.05	0
																			198.362	0
																			198.673	0
																			198.985	0.04
																			199.296	0.04
																			199.607	0.08
																			199.919	0.12
																			200.23	0.16
																			200.542	0.28
																			200.853	0.44
																			201.164	0.6
																			201.476	0.76
																			201.787	0.84
																			202.099	0.88
																			202.41	0.92
																			202.721	0.92
																			203.033	0.92
																			203.344	0.8
																			203.656	0.68
																			203.967	0.56
																			204.278	0.44
																			204.59	0.32
																			204.901	0.2
																			205.213	0.04
																			205.524	0
																			205.835	0
																			206.147	0
																			206.458	0
																			206.77	0
																			207.081	0
																			207.392	0
																			207.704	0
																			208.015	0
																			208.327	0
																			208.638	0
																			208.949	0
																			209.261	0
																			209.572	0
																			209.884	0
																			210.195	0
																			210.506	0
																			210.818	0
																			211.129	0
																			211.441	0
																			211.752	0
																			212.063	0
																			212.375	0
																			212.686	0
																			212.998	0
																			213.309	0
																			213.62	0
																			213.932	0
																			214.243	0
																			214.555	0
																			214.866	0
																			215.177	0
																			215.489	0
																			215.8	0
																			216.112	0
																			216.423	0
																			216.734	0
																			217.046	0
																			217.357	0
																			217.669	0
																			217.98	0
																			218.291	0
																			218.603	0
																			218.914	0
																			219.226	0
																			219.537	0
																			219.848	0
																			220.16	0
																			220.471	0
																			220.783	0
																			221.094	0
																			221.405	0
																			221.717	0
																			222.028	0
																			222.34	0
																			222.651	0
																			222.962	0
																			223.274	0
																			223.585	0
																			223.897	0
																			224.208	0
																			224.519	0
																			224.831	0
																			225.142	0
																			225.454	0
																			225.765	0
																			226.076	0
																			226.388	0
																			226.699	0
																			227.011	0
																			227.322	0
																			227.633	0
																			227.945	0
																			228.256	0
																			228.568	0
																			228.879	0
																			229.19	0
																			229.502	0
																			229.813	0
																			230.125	0
																			230.436	0.04
																			230.747	0.04
																			231.059	0.08
																			231.37	0.12
																			231.682	0.2
																			231.993	0.28
																			232.304	0.36
																			232.616	0.4
																			232.927	0.44
																			233.239	0.52
																			233.55	0.52
																			233.861	0.52
																			234.173	0.48
																			234.484	0.44
																			234.796	0.4
																			235.107	0.36
																			235.418	0.28
																			235.73	0.16
																			236.041	0.04
																			236.353	0
																			236.664	0
																			236.975	0
																			237.287	0
																			237.598	0
																			237.91	0
																			238.221	0
																			238.532	0
																			238.844	0
																			239.155	0
																			239.467	0
																			239.778	0
																			240.089	0
																			240.401	0
																			240.712	0
																			241.024	0
																			241.335	0
																			241.646	0
																			241.958	0
																			242.269	0
																			242.581	0
																			242.892	0
																			243.203	0
																			243.515	0
																			243.826	0
																			244.138	0
																			244.449	0
																			244.76	0
																			245.072	0
																			245.383	0
																			245.695	0
																			246.006	0
																			246.317	0
																			246.629	0
																			246.94	0
																			247.252	0
																			247.563	0
																			247.874	0
																			248.186	0
																			248.497	0
																			248.809	0
																			249.12	0
																			249.431	0
																			249.743	0
																			250.054	0
																			250.366	0
																			250.677	0
																			250.988	0
																			251.3	0
																			251.611	0
																			251.923	0
																			252.234	0
																			252.545	0
																			252.857	0
																			253.168	0
																			253.48	0
																			253.791	0
																			254.102	0
																			254.414	0
																			254.725	0
																			255.037	0
																			255.348	0
																			255.659	0
																			255.971	0
																			256.282	0
																			256.594	0
																			256.905	0
																			257.216	0
																			257.528	0
																			257.839	0
																			258.151	0
																			258.462	0
																			258.773	0
																			259.085	0
																			259.396	0
																			259.708	0
																			260.019	0
																			260.33	0
																			260.642	0
																			260.953	0
																			261.265	0
																			261.576	0
																			261.887	0
																			262.199	0.04
																			262.51	0.08
																			262.822	0.16
																			263.133	0.2
																			263.444	0.24
																			263.756	0.28
																			264.067	0.28
																			264.379	0.28
																			264.69	0.28
																			265.001	0.28
																			265.313	0.32
																			265.624	0.32
																			265.936	0.28
																			266.247	0.24
																			266.558	0.2
																			266.87	0.12
																			267.181	0.08
																			267.493	0.04
																			267.804	0
																			268.115	0
																			268.427	0
																			268.738	0
																			269.05	0
																			269.361	0
																			269.672	0
																			269.984	0
																			270.295	0
																			270.607	0
																			270.918	0
																			271.229	0
																			271.541	0
																			271.852	0
																			272.164	0
																			272.475	0
																			272.786	0
																			273.098	0
																			273.409	0
																			273.721	0
																			274.032	0
																			274.343	0
																			274.655	0
																			274.966	0
																			275.278	0
																			275.589	0
																			275.9	0
																			276.212	0
																			276.523	0
																			276.835	0
																			277.146	0
																			277.457	0
																			277.769	0
																			278.08	0
																			278.392	0
																			278.703	0
																			279.014	0
																			279.326	0
																			279.637	0
																			279.949	0
																			280.26	0
																			280.571	0
																			280.883	0
																			281.194	0
																			281.506	0
																			281.817	0
																			282.128	0
																			282.44	0
																			282.751	0
																			283.063	0
																			283.374	0
																			283.685	0
																			283.997	0
																			284.308	0
																			284.62	0
																			284.931	0
																			285.242	0
																			285.554	0
																			285.865	0
																			286.177	0
																			286.488	0
																			286.799	0
																			287.111	0
																			287.422	0
																			287.734	0
																			288.045	0
																			288.356	0
																			288.668	0
																			288.979	0
																			289.291	0
																			289.602	0
																			289.913	0
																			290.225	0
																			290.536	0
																			290.848	0
																			291.159	0
																			291.47	0
																			291.782	0
																			292.093	0
																			292.405	0
																			292.716	0
																			293.027	0
																			293.339	0
																			293.65	0
																			293.962	0
																			294.273	0.04
																			294.584	0.08
																			294.896	0.16
																			295.207	0.24
																			295.519	0.28
																			295.83	0.3
																			296.141	0.28
																			296.453	0.28
																			296.764	0.24
																			297.076	0.2
																			297.387	0.16
																			297.698	0.08
																			298.01	0
																			298.321	0
																			298.633	0
																			298.944	0
																			299.255	0
																			299.567	0
																			299.878	0
																			300.19	0
																			300.501	0
																			300.812	0
																			301.124	0
																			301.435	0
																			301.747	0
																			302.058	0
																			302.369	0
																			302.681	0
																			302.992	0
																			303.304	0
																			303.615	0
																			303.926	0
																			304.238	0
																			304.549	0
																			304.861	0
																			305.172	0
																			305.483	0
																			305.795	0
																			306.106	0
																			306.418	0
																			306.729	0
																			307.04	0
																			307.352	0
																			307.663	0
																			307.975	0
																			308.286	0
																			308.597	0
																			308.909	0
																			309.22	0
																			309.532	0
																			309.843	0
																			310.154	0
																			310.466	0
																			310.777	0
																			311.089	0
																			311.4	0
																			311.711	0
																			312.023	0
																			312.334	0
																			312.646	0
																			312.957	0
																			313.268	0
																			313.58	0
																			313.891	0
																			314.203	0
																			314.514	0
																			314.825	0
																			315.137	0
																			315.448	0
																			315.76	0
																			316.071	0
																			316.382	0
																			316.694	0
																			317.005	0
																			317.317	0
																			317.628	0
																			317.939	0
																			318.251	0
																			318.562	0
																			318.874	0
																			319.185	0
																			319.496	0
																			319.808	0
																			320.119	0
																			320.431	0
																			320.742	0
																			321.053	0
																			321.365	0
																			321.676	0
																			321.988	0
																			322.299	0
																			322.61	0
																			322.922	0
																			323.233	0
																			323.545	0
																			323.856	0
																			324.167	0
																			324.479	0
																			324.79	0
																			325.102	0
																			325.413	0
																			325.724	0.04
																			326.036	0.08
																			326.347	0.12
																			326.659	0.12
																			326.97	0.12
																			327.281	0.16
																			327.593	0.12
																			327.904	0.08
																			328.216	0.04
																			328.527	0
																			328.838	0
																			329.15	0
																			329.461	0
																			329.773	0
																			330.084	0
																			330.395	0
																			330.707	0
																			331.018	0
																			331.33	0
																			331.641	0
																			331.952	0
																			332.264	0
																			332.575	0
																			332.887	0
																			333.198	0
																			333.509	0
																			333.821	0
																			334.132	0
																			334.444	0
																			334.755	0
																			335.066	0
																			335.378	0
																			335.689	0
																			336.001	0
																			336.312	0
																			336.623	0
																			336.935	0
																			337.246	0
																			337.558	0
																			337.869	0
																			338.18	0
																			338.492	0
																			338.803	0
																			339.115	0
																			339.426	0
																			339.737	0
																			340.049	0
																			340.36	0
																			340.672	0
																			340.983	0
																			341.294	0
																			341.606	0
																			341.917	0
																			342.229	0
																			342.54	0

## Sheet: Figure 4
Figure 4h											Figure 4i
The definition statistics of five ommatidia at different times											The calculated spatial positions of the beetle at different moments and the as-generated movement trajectory
ommatidia 1		ommatidia 2		ommatidia 3		ommatidia 4		ommatidia 5			Position X (mm)	Time (s)	Position Z (mm)
Time(s)	Definition	Time(s)	Definition	Time(s)	Definition	Time(s)	Definition	Time(s)	Definition		18.67	0	169.23
1	1	1	0.87478	1	0.32865	1	0.09226	1	0.10975		94.85	7	64.22
3	0.95244	3	0.92733	3	0.37444	3	0.09054	3	0.11597		220	15	9.27
5	0.82563	5	0.95175	5	0.70698	5	0.11531	5	0.1183		343.38	64	69.24
7	0.72888	7	1	7	0.80682	7	0.16437	7	0.13225		415.88	90	176.03
9	0.63382	9	0.96698	9	0.82923	9	0.25807	9	0.18598
11	0.54523	11	0.87397	11	0.89448	11	0.46268	11	0.19419
13	0.43919	13	0.77271	13	0.95737	13	0.55756	13	0.28258
15	0.33051	15	0.63634	15	1	15	0.6725	15	0.38728
18	0.29613	18	0.52617	18	0.98567	18	0.76118	18	0.43608
20	0.25616	20	0.48682	20	0.99382	20	0.77858	20	0.4842
23	0.26694	23	0.47626	23	0.9858	23	0.78154	23	0.48004
27	0.24041	27	0.43858	27	0.96505	27	0.8112	27	0.51595
30	0.25231	30	0.42399	30	0.94902	30	0.77873	30	0.5339
33	0.25991	33	0.41634	33	0.96958	33	0.84755	33	0.48822
37	0.23488	37	0.38263	37	0.96433	37	0.87864	37	0.51539
40	0.25944	40	0.32915	40	0.94076	40	0.86251	40	0.53514
45	0.20878	45	0.30836	45	0.95195	45	0.88557	45	0.57994
50	0.18187	50	0.33081	50	0.93701	50	0.92162	50	0.57933
55	0.19091	55	0.29595	55	0.87554	55	0.94211	55	0.59566
59	0.19317	59	0.29933	59	0.83141	59	0.95732	59	0.59619
64	0.16996	64	0.27304	64	0.78993	64	1	64	0.62185
70	0.15118	70	0.26537	70	0.74054	70	0.99415	70	0.66133
75	0.17206	75	0.21526	75	0.64012	75	0.96932	75	0.70938
78	0.17312	78	0.20083	78	0.58375	78	0.91613	78	0.76027
82	0.11951	82	0.21223	82	0.45502	82	0.86763	82	0.86872
86	0.10318	86	0.20072	86	0.42935	86	0.84705	86	0.9089
90	0.11446	90	0.12203	90	0.39002	90	0.75436	90	1

## Sheet: Figure 5
Figure 5e
The reconstructed 3D trajectory of the Paramecia.
Position X (μm)	Position Y (μm)	Position Z (mm)
58.9301	-63.2817	2.3559
42.8079	-32.3122	2.2949
26.6857	-1.3426	2.2339
13.8595	35.74	2.11105
1.0333	72.8226	1.9882
-2.1766	83.1215	1.884
-5.3865	93.4204	1.7798
4.70555	66.1679	1.9315
14.7976	38.9153	2.0832
20.9133	41.379	2.36745
27.029	43.8428	2.6517
32.2455	47.8556	2.7088
37.462	51.8683	2.7659
42.8972	57.6626	2.8099
48.3325	63.4568	2.8539
54.7538	71.6138	2.8882
61.1752	79.7708	2.9225
68.165	89.5683	2.94245
75.1548	99.3657	2.9624
77.9645	103.269	2.9833
80.7742	107.173	3.0042
68.3695	92.0807	2.90275
55.9648	76.9884	2.8013
51.2508	72.5523	2.78085
46.5368	68.1162	2.7604
26.721	61.9828	2.7491
6.9052	55.8495	2.7378
-24.649	59.0328	2.69855
-56.2032	62.2161	2.6593
-78.0652	46.9945	2.6312
-99.9272	31.7728	2.6031
-101.77	29.824	2.58705
-103.614	27.8753	2.571
-105.712	26.4153	2.53945
-107.81	24.9553	2.5079
-102.185	25.3097	2.5162
-96.5608	25.6641	2.5245
-89.9578	27.6943	2.54495
-83.3549	29.7244	2.5654
-77.0376	35.9382	2.54615
-70.7204	42.1519	2.5269
-63.5277	46.596	2.4717
-56.3349	51.04	2.4165
-46.4712	57.2651	2.3341
-36.6076	63.4901	2.2517
-30.0828	72.2698	2.4588
-23.5579	81.0494	2.6659
-20.3547	85.4232	2.76955
-17.1516	89.797	2.8732
-13.7542	96.6858	2.9692
-10.3568	103.575	3.0652
-11.6391	105.488	3.1152
-12.9214	107.401	3.1652
-14.4206	108.597	3.1538
-15.9197	109.792	3.1424
-17.9197	110.792	3.1324
-19.9197	111.792	3.1224
-24.5824	114.343	3.10955
-29.2451	116.894	3.0967
-34.7079	114.09	3.0521
-40.1707	111.285	3.0075
-45.2381	100.316	2.8471
-50.3055	89.3465	2.6867
-56.8817	74.2786	2.6442
-63.458	59.2107	2.6017
-70.796	46.4688	2.5585
-78.1339	33.7268	2.5153
-83.7613	26.5863	2.4338
-89.3888	19.4458	2.3523
-93.3796	13.0523	2.26375
-97.3705	6.6587	2.1752
-94.2527	4.68955	2.1942
-91.1349	2.7204	2.2132
-85.6409	2.11925	2.20745
-80.1468	1.5181	2.2017
-73.8599	5.3827	2.20245
-67.5731	9.2473	2.2032
-54.0324	14.2574	2.21655
-40.4916	19.2675	2.2299
-30.1227	25.6823	2.2302
-19.7539	32.0971	2.2305
-0.64485	42.5791	2.36735
18.4642	53.0611	2.5042
38.3349	69.1438	2.5111
58.2055	85.2265	2.518
74.7022	99.0213	2.6198
91.1989	112.816	2.7216
95.5558	118.196	2.768
99.9127	123.576	2.8144
104.868	127.021	2.8351
109.823	130.466	2.8558
109.792	127.001	2.82135
109.761	123.536	2.7869
106.489	118.88	2.73615
103.217	114.223	2.6854
101.321	111.738	2.65615
99.4257	109.253	2.6269
70.1894	101.389	2.6289
40.953	93.5261	2.6309
28.024	87.9515	2.55865
15.095	82.377	2.4864
-12.1228	70.4537	2.45965
-39.3406	58.5305	2.4329
-58.1168	45.0808	2.32305
-76.893	31.6312	2.2132
-93.1445	21.599	2.14185
-109.396	11.5669	2.0705
-117.381	1.63615	2.0559
-125.366	-8.2946	2.0413
-126.18	-9.58565	1.9979
-126.994	-10.8767	1.9545
-127.85	-15.6958	1.91015
-128.707	-20.5148	1.8658
-125.707	-30.5148	1.7878
-122.707	-40.5148	1.7098
-115.238	-49.166	1.64275
-107.769	-57.8172	1.5757
-93.7763	-70.0355	1.48255
-79.7837	-82.2538	1.3894
-62.3987	-94.8931	1.3335
-45.0136	-107.532	1.2776
